# Supplementary material for: Analysis of the complement and molecular evolution of tRNA genes in cow
Source: BMC Genomics. 2009 Apr 24;10:188. doi: 10.1186/1471-2164-10-188 (PMC2680898; doi:10.1186/1471-2164-10-188)
Supplement: Additional file 2 — Table S1 – Codon usage in Bos taurus genome compared against tRNA gene number. The number of cow tRNA genes was predicted using our comparative approach (see methods). Codons that have been highlighted in bold are generally decoded by a single tRNA species due to wobble. Codon frequencies were obtained from . [file 1471-2164-10-188-S2.xls]

## Sheet: Sheet1
Codon usage in Bos taurus genome compared with number of tRNA genes
Amino acid	Codon	Frequency	Anticodon	tRNA gene number
Phe	UUU	163.79	AAA	0
	UUC	223.35	GAA	14
Leu	UUA	63.41	UAA	1
	UUG	120.26	CAA	6
	CUU	118.6	AAG	8
	CUC	211.71	GAG	0
	CUA	60.51	UAG	1
	CUG	435.15	CAG	6
Ile	AUU	145.92	AAU	15
	AUC	233.22	GAU	0
	AUA	66.74	UAU	5
Met-Ini	AUG	224.71	CAU	14
Met-Elo	AUG			8
Val	GUU	100.75	AAC	15
	GUC	158.89	GAC	0
	GUA	63	UAC	5
	GUG	308.43	CAC	19
Ser	UCU	131.28	AGA	13
	UCC	172.99	GGA	2
	UCA	99.19	UGA	4
	UCG	49.74	CGA	2
	AGU	109.77	ACU	0
	AGC	193.06	GCU	14
Pro	CCU	158.12	AGG	11
	CCC	203.63	GGG	0
	CCA	146.45	UGG	8
	CCG	78.01	CGG	5
Thr	ACU	114.82	AGU	5
	ACC	200.54	GGU	0
	ACA	130.18	UGU	3
	ACG	72.04	CGU	2
Ala	GCU	178.75	AGC	9
	GCC	305.06	GGC	0
	GCA	143.2	UGC	8
	GCG	86.1	CGC	3
Tyr	UAU	114.13	AUA	0
	UAC	174.64	GUA	15
His	CAU	93.81	AUG	0
	CAC	155.01	GUG	18
Gln	CAA	104.84	UUG	6
	CAG	350.26	CUG	17
Asn	AAU	146.98	AUU	0
	AAC	213.81	GUU	31
Lys	AAA	223.73	UUU	3
	AAG	346.91	CUU	18
Asp	GAU	205.34	AUC	0
	GAC	281.58	GUC	17
Glu	GAA	269.24	UUC	17
	GAG	419.17	CUC	7
Cys	UGU	93.04	ACA	0
	UGC	125.71	GCA	25
Trp	UGG	134.95	CCA	5
Arg	CGU	46.42	ACG	10
	CGC	110.65	GCG	0
	CGA	64.22	UCG	4
	CGG	124.9	CCG	1
	AGA	107.39	UCU	3
	AGG	113.65	CCU	5
Gly	GGU	108.48	ACC	0
	GGC	243.87	GCC	12
	GGA	161.52	UCC	9
	GGG	167.95	CCC	11
Sec	TGA	na	UCA	1
				441
