# Supplementary material for: Analysis of the complement and molecular evolution of tRNA genes in cow
Source: BMC Genomics. 2009 Apr 24;10:188. doi: 10.1186/1471-2164-10-188 (PMC2680898; doi:10.1186/1471-2164-10-188)
Supplement: Additional file 3 — btau3.1_tRNA.fa – Fasta file of our confident set of cow tRNA genes. The fasta file is annotated in the same format as seen in [26]. [file 1471-2164-10-188-S3.zip]

Archive with 1 entries (1 files):
- sup3.fa
