# Supplementary material for: Analysis of the complement and molecular evolution of tRNA genes in cow
Source: BMC Genomics. 2009 Apr 24;10:188. doi: 10.1186/1471-2164-10-188 (PMC2680898; doi:10.1186/1471-2164-10-188)
Supplement: Additional file 3 — btau3.1_tRNA.fa – Fasta file of our confident set of cow tRNA genes. The fasta file is annotated in the same format as seen in [26]. [file 1471-2164-10-188-S3.zip › sup3.fa]

>Chr1.trna3294-ValAAC (95390831-95390903) Val (AAC) 73 bp Sc: 86.79
gtttccgtagtgtagtggttatcacgttcgcctaacacgcgaaaggtccccggttcgaaa
ccgggcggaaaca
>Chr1.trna3299-TyrGTA (95478288-95478377) Tyr (GTA) 90 bp Sc: 77.09
ccttcgatagctcagttggtagagcggaggactgtagtgtgaagtttctcaggcatcctt
aggtcgctggttcgaatccggctcgaagga
>Chr2.trna1251-GlyGCC (37205918-37205988) Gly (GCC) 71 bp Sc: 81.62
gcattggtggttcagtggtagaattctcgcctgccacgcgggaggcccgggttcgattcc
cggccaatgca
>Chr2.trna5326-GluTTC (116192677-116192606) Glu (TTC) 72 bp Sc: 77.71
tcccacatggtctagcggttaggattcctggttttcacccaggtggcccgggttcgactc
ccggtgtgggaa
>Chr2.trna9513-GluTTC (728225-728154) Glu (TTC) 72 bp Sc: 75.00
tcccatatggtctagcggttaggattcctggttttcacccaggcggcccgggttcgactc
ccggtatgggaa
>Chr3.trna39-ProCGG (1247919-1247990) Pro (CGG) 72 bp Sc: 76.52
ggctcgttggtctaggggtatgattctcgcttcgggtgcgagaggtcccgggttcaaatc
ccggacgagccc
>Chr3.trna311-AspGTC (9878640-9878711) Asp (GTC) 72 bp Sc: 67.28
tcctcgatagtatagtggtgagtatccccgcctgtcacgcgggagaccggggttcgattc
cccgacggggag
>Chr3.trna312-GlyTCC (9879465-9879536) Gly (TCC) 72 bp Sc: 73.26
gcgttggtggtatagtggtgagcatagctgccttccaagcagttgacccgggttcgattc
ccggccaacgca
>Chr3.trna313-GluCTC (9879838-9879909) Glu (CTC) 72 bp Sc: 76.61
tccctggtggtctagtggttaggattcggcgctctcaccgccgcggcccgggttcgattc
ccggtcagggaa
>Chr3.trna314-AspGTC (9888096-9888167) Asp (GTC) 72 bp Sc: 71.60
tcctcgttagtatagtggtaagtatccccgcctgtcacgcgggagaccggggttcgattc
cccgacggggag
>Chr3.trna315-GlyTCC (9888932-9889003) Gly (TCC) 72 bp Sc: 73.26
gcgttggtggtatagtggtgagcatagctgccttccaagcagttgacccgggttcgattc
ccggccaacgca
>Chr3.trna316-GluCTC (9889302-9889373) Glu (CTC) 72 bp Sc: 75.29
tccctggtggtctagtggttaggattcggcgctctcaccgccgcggcccgggttcgattc
ccggttagggaa
>Chr3.trna321-GlyTCC (9962216-9962287) Gly (TCC) 72 bp Sc: 73.26
gcgttggtggtatagtggtgagcatagctgccttccaagcagttgacccgggttcgattc
ccggccaacgca
>Chr3.trna322-AspGTC (9963177-9963248) Asp (GTC) 72 bp Sc: 72.92
tcctcgttagtatagtggtgagtatccccgcctgtcacgcgggagaccggggttcgattc
cccgacggggag
>Chr3.trna323-AsnGTT (9975617-9975690) Asn (GTT) 74 bp Sc: 84.88
gtctctgtagcgcaatcggttagcgcgttcggctgttaaccgaaaggttggtggttcgaa
tccacccagggacg
>Chr3.trna326-AspGTC (10074295-10074366) Asp (GTC) 72 bp Sc: 71.60
tcctcgttagtatagtggtaagtatccccgcctgtcacgcgggagaccggggttcgattc
cccgacggggag
>Chr3.trna327-GlyTCC (10075131-10075202) Gly (TCC) 72 bp Sc: 73.26
gcgttggtggtatagtggtgagcatagctgccttccaagcagttgacccgggttcgattc
ccggccaacgca
>Chr3.trna328-GluCTC (10075501-10075572) Glu (CTC) 72 bp Sc: 76.61
tccctggtggtctagtggttaggattcggcgctctcaccgccgcggcccgggttcgattc
ccggtcagggaa
>Chr3.trna718-HisGTG (18683747-18683818) His (GTG) 72 bp Sc: 64.63
gccgtgatcgtatagtggttagtactctgcgttgtggccgcagcaacctcggttcgaatc
cgagtcacggca
>Chr3.trna719-GlyCCC (18688069-18688139) Gly (CCC) 71 bp Sc: 75.47
gcattggtggttcagtggtagaattctcgcctcccacgtgggagacccgggttcgattcc
cggccaatgca
>Chr3.trna721-HisGTG (18709568-18709639) His (GTG) 72 bp Sc: 64.63
gccgtgatcgtatagtggttagtactctgcgttgtggccgcagcaacctcggttcgaatc
cgagtcacggca
>Chr3.trna722-AsnGTT (18715742-18715815) Asn (GTT) 74 bp Sc: 82.24
gtctctgtggcgcaatcggttagcgcgttcggctgttaaccgaaaggttggtggttcgag
cccacccagggacg
>Chr3.trna726-ValTAC (18758638-18758710) Val (TAC) 73 bp Sc: 87.03
gtttccgtagtgtagtggttatcacgttcgccttacacgcgaaaggtccccggttcgaaa
ccgggcggaaaca
>Chr3.trna728-AsnGTT (18767558-18767631) Asn (GTT) 74 bp Sc: 82.24
gtctctgtggcgcaatcggttagcgcgttcggctgttaaccgaaaggttggtggttcgag
cccacccagggacg
>Chr3.trna729-ValCAC (18768234-18768306) Val (CAC) 73 bp Sc: 87.16
gtttccgtagtgtagtggttatcacgttcgcctcacacgcgaaaggtccccggttcgata
ccgggcggaaaca
>Chr3.trna731-AsnGTT (18777579-18777652) Asn (GTT) 74 bp Sc: 82.24
gtctctgtggcgcaatcggttagcgcgttcggctgttaaccgaaaggttggtggttcgag
cccacccagggacg
>Chr3.trna732-ValCAC (18778254-18778326) Val (CAC) 73 bp Sc: 87.39
gtttccgtagtgtagtggttatcacgttcgcctcacacgcgaaaggtccccggttcgaaa
ccgggcggaaaca
>Chr3.trna734-ValAAC (18788597-18788669) Val (AAC) 73 bp Sc: 84.90
gtttctgtagtgtagtggttatcacgttcgcctaacacgcgaaaggtccccggttcgaaa
ccgggcggaaaca
>Chr3.trna735-ValTAC (18799548-18799620) Val (TAC) 73 bp Sc: 80.49
gtttccgtagtgtagtggttatcacgttcgccttacacgcgaaaggtccccggttcgaaa
ccgggcgaaaaca
>Chr3.trna736-AsnGTT (18802586-18802659) Asn (GTT) 74 bp Sc: 82.24
gtctctgtggcgcaatcggttagcgcgttcggctgttaaccgaaaggttggtggttcgag
cccacccagggacg
>Chr3.trna737-ValCAC (18803262-18803334) Val (CAC) 73 bp Sc: 87.16
gtttccgtagtgtagtggttatcacgttcgcctcacacgcgaaaggtccccggttcgata
ccgggcggaaaca
>Chr3.trna739-ValAAC (18813394-18813466) Val (AAC) 73 bp Sc: 84.90
gtttctgtagtgtagtggttatcacgttcgcctaacacgcgaaaggtccccggttcgaaa
ccgggcggaaaca
>Chr3.trna785-GlnCTG (20094926-20094997) Gln (CTG) 72 bp Sc: 71.08
ggttccatggtgtaatggtgagcactctggactctgaatccagcgatccgagttcgaatc
tcggtgggacct
>Chr3.trna815-ValCAC (20842668-20842740) Val (CAC) 73 bp Sc: 87.39
gtttccgtagtgtagtggttatcacgttcgcctcacacgcgaaaggtccccggttcgaaa
ccgggcggaaaca
>Chr3.trna816-GluTTC (20843260-20843331) Glu (TTC) 72 bp Sc: 70.59
tccctggtggtctagtggctaggattcggcgctttcaccgccgcggcccgggttcaattc
ccggtcagggaa
>Chr3.trna817-ValAAC (20852303-20852375) Val (AAC) 73 bp Sc: 79.36
atttccgtagtgtagtggttatcacgttcgcctaacacgcgaaaggtccccggttcgaaa
ccgggcggaaaca
>Chr3.trna819-GlyCCC (20868422-20868492) Gly (CCC) 71 bp Sc: 79.31
gcattggtggttcagtggtagaattctcgcctcccacgcgggagacccgggttcgattcc
cggccagtgca
>Chr3.trna823-AsnGTT (20899821-20899894) Asn (GTT) 74 bp Sc: 73.80
gtctctgtggcgcaatcggttagcgcgttcggctgttaactgaaaggttggtggttcgag
cccacccagggatg
>Chr3.trna825-HisGTG (20904477-20904548) His (GTG) 72 bp Sc: 64.63
gccgtgatcgtatagtggttagtactctgcgttgtggccgcagcaacctcggttcgaatc
cgagtcacggca
>Chr3.trna826-AsnGTT (20908292-20908365) Asn (GTT) 74 bp Sc: 74.46
gtctctgtggcgcaatcggttagtgcgttcggctgttaaccgaaaggttggtggttcaag
cccacccagggacg
>Chr3.trna828-HisGTG (20953962-20954033) His (GTG) 72 bp Sc: 64.63
gccgtgatcgtatagtggttagtactctgcgttgtggccgcagcaacctcggttcgaatc
cgagtcacggca
>Chr3.trna830-ValAAC (20982354-20982426) Val (AAC) 73 bp Sc: 86.79
gtttccgtagtgtagtggttatcacgttcgcctaacacgcgaaaggtccccggttcgaaa
ccgggcggaaaca
>Chr3.trna832-LysCTT (20996107-20996179) Lys (CTT) 73 bp Sc: 80.47
gcccggctagctcagtcggtagagcatgagactcttaatctcagggtcgtgggttcgagc
cccacgttgggcg
>Chr3.trna833-GlnCTG (21031289-21031360) Gln (CTG) 72 bp Sc: 69.34
ggttccatggtgtaatggtgagcactctggactctgaatccagcgatccgagttcaaatc
tcggtgggacct
>Chr3.trna4944-AlaTGC (103774505-103774434) Ala (TGC) 72 bp Sc: 72.71
ggggatgtagctcagtggtagagcgcatgctttgcatgtatgaggccccgggttcaatcc
ccggcatctcca
>Chr3.trna7856-GluCTC (21171382-21171311) Glu (CTC) 72 bp Sc: 76.61
tccctggtggtctagtggttaggattcggcgctctcaccgccgcggcccgggttcgattc
ccggtcagggaa
>Chr3.trna7857-GlyTCC (21168999-21168928) Gly (TCC) 72 bp Sc: 73.26
gcgttggtggtatagtggtgagcatagctgccttccaagcagttgacccgggttcgattc
ccggccaacgca
>Chr3.trna7859-AsnGTT (21027831-21027758) Asn (GTT) 74 bp Sc: 82.24
gtctctgtggcgcaatcggttagcgcgttcggctgttaaccgaaaggttggtggttcgag
cccacccagggacg
>Chr3.trna7860-ValCAC (21027126-21027054) Val (CAC) 73 bp Sc: 87.39
gtttccgtagtgtagtggttatcacgttcgcctcacacgcgaaaggtccccggttcgaaa
ccgggcggaaaca
>Chr3.trna7861-GluTTC (21026164-21026093) Glu (TTC) 72 bp Sc: 72.33
tccctggtggtctagtggctaggattcggcgctttcaccgccgcggcccgggttcgattc
ccggtcagggaa
>Chr3.trna7862-AsnGTT (21025106-21025033) Asn (GTT) 74 bp Sc: 79.17
gtctctgtggcgcaatcggttagcgcgttcggctgttaaccggaaggttggtggttcgag
cccacccagggacg
>Chr3.trna7863-AsnGTT (21003797-21003724) Asn (GTT) 74 bp Sc: 82.24
gtctctgtggcgcaatcggttagcgcgttcggctgttaaccgaaaggttggtggttcgag
cccacccagggacg
>Chr3.trna7865-HisGTG (20993277-20993206) His (GTG) 72 bp Sc: 64.63
gccgtgatcgtatagtggttagtactctgcgttgtggccgcagcaacctcggttcgaatc
cgagtcacggca
>Chr3.trna7866-AsnGTT (20988947-20988874) Asn (GTT) 74 bp Sc: 78.67
gtctctgtggcgcaatcggtgagcgcgttcggctgttaaccgaaaggttggtggttcgag
cccacccagggacg
>Chr3.trna7867-AsnGTT (20953272-20953199) Asn (GTT) 74 bp Sc: 82.24
gtctctgtggcgcaatcggttagcgcgttcggctgttaaccgaaaggttggtggttcgag
cccacccagggacg
>Chr3.trna7874-ValAAC (20884232-20884160) Val (AAC) 73 bp Sc: 86.79
gtttccgtagtgtagtggttatcacgttcgcctaacacgcgaaaggtccccggttcgaaa
ccgggcggaaaca
>Chr3.trna7876-AsnGTT (20870534-20870461) Asn (GTT) 74 bp Sc: 82.24
gtctctgtggcgcaatcggttagcgcgttcggctgttaaccgaaaggttggtggttcgag
cccacccagggacg
>Chr3.trna7878-GluTTC (20869267-20869196) Glu (TTC) 72 bp Sc: 72.33
tccctggtggtctagtggctaggattcggcgctttcaccgccgcggcccgggttcgattc
ccggtcagggaa
>Chr3.trna7879-HisGTG (20860985-20860914) His (GTG) 72 bp Sc: 64.63
gccgtgatcgtatagtggttagtactctgcgttgtggccgcagcaacctcggttcgaatc
cgagtcacggca
>Chr3.trna7881-GlyCCC (20844112-20844042) Gly (CCC) 71 bp Sc: 74.10
gcattggtggttcagtggtagaattctcgcctcccacgcaggagacccgggttcgattcc
cggccaatgca
>Chr3.trna7909-AsnGTT (20097176-20097103) Asn (GTT) 74 bp Sc: 80.50
gtctctgtggcgcaatcggttagcgcgttcggctgttaaccgaaaggttggtggttcaag
cccacccagggacg
>Chr3.trna7960-GlnCTG (18801394-18801323) Gln (CTG) 72 bp Sc: 69.34
ggttccatggtgtaatggtgagcactctggactctgaatccagcgatccgagttcaaatc
tcggtgggacct
>Chr3.trna7966-GlnCTG (18763189-18763118) Gln (CTG) 72 bp Sc: 70.79
ggttccatggtgtaatggtgagcactctggactctgaatccagtgatccgagttcaaatc
tcggtgggacct
>Chr3.trna7970-AsnGTT (18708914-18708841) Asn (GTT) 74 bp Sc: 78.61
gtctctgtggcgcaatcggttagcgcgttcggctgttaaccgaaaagttggtggttcgag
cccacccagggacg
>Chr3.trna7971-GluTTC (18708354-18708283) Glu (TTC) 72 bp Sc: 76.25
tccctggtggtctagtggttaggattcggcgctttcaccgccgcggcccgggttcgattc
ccggtcagggaa
>Chr3.trna7974-AsnGTT (18683068-18682995) Asn (GTT) 74 bp Sc: 82.24
gtctctgtggcgcaatcggttagcgcgttcggctgttaaccgaaaggttggtggttcgag
cccacccagggacg
>Chr3.trna8137-MetCAT (14464745-14464674) Met (CAT) 72 bp Sc: 68.98
agcagagtggcgcagcggaagcgtgctgggcccataacccagaggtcgatggatcgaaac
catcctctgcta
>Chr3.trna8323-GlyGCC (10072379-10072309) Gly (GCC) 71 bp Sc: 82.15
gcatgggtggttcagtggtagaattctcgcctgccacgcgggaggcccgggttcgattcc
cggcccatgca
>Chr3.trna8324-LeuCAG (9961566-9961484) Leu (CAG) 83 bp Sc: 75.90
gtcaggatggccgagcggtctaaggcgctgcgttcaggtcgcagtctcccctggaggcgt
gggttcgaatcccacttctgaca
>Chr3.trna8325-GlyGCC (9952745-9952675) Gly (GCC) 71 bp Sc: 81.62
gcattggtggttcagtggtagaattctcgcctgccacgcgggaggcccgggttcgattcc
cggccaatgca
>Chr3.trna8326-LeuCAG (9887605-9887523) Leu (CAG) 83 bp Sc: 77.22
gtcaggatggccgagcggtctaaggcgctgcgttcaggtcgcagtctcccctggaggcgt
gggttcgaatcccactcctgaca
>Chr3.trna8327-GlyGCC (9886241-9886171) Gly (GCC) 71 bp Sc: 82.15
gcatgggtggttcagtggtagaattctcgcctgccacgcgggaggcccgggttcgattcc
cggcccatgca
>Chr4.trna2849-ProAGG (85874536-85874607) Pro (AGG) 72 bp Sc: 75.92
ggctcgttggtctaggggtatgattctcgcttagggtgcgagaggtcccgggttcaaatc
ccggacgagccc
>Chr4.trna3597-CysGCA (102149850-102149921) Cys (GCA) 72 bp Sc: 75.53
gggggtatagctcagtggtagagcatttgactgcagatcaagaggtccctggttcaagtc
cgggtgccccct
>Chr4.trna3599-CysGCA (102161237-102161308) Cys (GCA) 72 bp Sc: 77.65
gggggtatagctcagtggtagagcatttgactgcagatcaagaggtccctggttcaaatc
caggtgccccct
>Chr4.trna3600-CysGCA (102162537-102162608) Cys (GCA) 72 bp Sc: 74.20
gggggtatagctcaggggtagagcatttgactgcagatcaagaggtccctggttcaaatc
caggtgccccct
>Chr4.trna3609-CysGCA (102294572-102294643) Cys (GCA) 72 bp Sc: 74.20
gggggtatagctcaggggtagagcatttgactgcagatcaagaggtccctggttcaaatc
caggtgccccct
>Chr4.trna3610-CysGCA (102296836-102296907) Cys (GCA) 72 bp Sc: 69.63
gggggtatagctcaggggtagagcatttgactgcagatcaagatgtccccggttcaaatc
cgggtgccccct
>Chr4.trna3611-CysGCA (102298223-102298294) Cys (GCA) 72 bp Sc: 74.20
gggggtatagctcaggggtagagcatttgactgcagatcaagaggtccctggttcaaatc
caggtgccccct
>Chr4.trna3612-CysGCA (102307106-102307177) Cys (GCA) 72 bp Sc: 71.19
gggggtatagctcaggggtagagcatttgactgcagatcaagaggtccccagttcaaatc
tgggtgccccct
>Chr4.trna3613-CysGCA (102311228-102311299) Cys (GCA) 72 bp Sc: 74.20
gggggtatagctcaggggtagagcatttgactgcagatcaagaggtccctggttcaaatc
caggtgccccct
>Chr4.trna3614-CysGCA (102334284-102334355) Cys (GCA) 72 bp Sc: 74.20
gggggtatagctcaggggtagagcatttgactgcagatcaagaggtccctggttcaaatc
caggtgccccct
>Chr4.trna3625-CysGCA (102509102-102509173) Cys (GCA) 72 bp Sc: 74.26
gggggtatagctcaggggtagagcatttgactgcagatcaagaggtccccggttcaaatc
cgggtgccccct
>Chr4.trna4349-CysGCA (102505655-102505584) Cys (GCA) 72 bp Sc: 74.20
gggggtatagctcaggggtagagcatttgactgcagatcaagaggtccctggttcaaatc
caggtgccccct
>Chr4.trna4356-CysGCA (102330563-102330492) Cys (GCA) 72 bp Sc: 74.26
gggggtatagctcaggggtagagcatttgactgcagatcaagaggtccccggttcaaatc
cgggtgccccct
>Chr4.trna4357-CysGCA (102325676-102325605) Cys (GCA) 72 bp Sc: 70.63
gggggtatagctcaggggtaaagcatttgactgcagatcaagaggtccccggttcaaatc
cgggtgccccct
>Chr4.trna4371-CysGCA (102194985-102194914) Cys (GCA) 72 bp Sc: 74.26
gggggtatagctcaggggtagagcatttgactgcagatcaagaggtccccggttcaaatc
cgggtgccccct
>Chr4.trna4373-CysGCA (102188838-102188767) Cys (GCA) 72 bp Sc: 73.73
gggggtatagctcaggggtagagcatttgactgcagatcaagaggtccctggttcaaatc
cgggtgccccct
>Chr4.trna4375-CysGCA (102182753-102182682) Cys (GCA) 72 bp Sc: 74.20
gggggtatagctcaggggtagagcatttgactgcagatcaagaggtccctggttcaaatc
caggtgccccct
>Chr4.trna4376-CysGCA (102169274-102169203) Cys (GCA) 72 bp Sc: 71.36
gggggtatagctcagtggtagagcatttgactgcagatcaagaggtccctggttcaagtc
ccggtgccccct
>Chr4.trna4377-CysGCA (102167600-102167529) Cys (GCA) 72 bp Sc: 71.19
gggggtatagctcaggggtagagcatttgactgcagatcaagaggtccccagttcaaatc
tgggtgccccct
>Chr4.trna4474-ValAAC (99432357-99432285) Val (AAC) 73 bp Sc: 87.13
gtttccgtggtgtagtggttatcacgttcgcctaacacgcgaaaggtccctggttcgaaa
ccaggcggaaaca
>Chr4.trna4632-ArgCCT (95937834-95937762) Arg (CCT) 73 bp Sc: 67.28
gccccagtggcctaatggataaggcattggcctcctaagccagggattgtgggttcgagt
cccatctggggtg
>Chr5.trna2117-AspGTC (58773470-58773541) Asp (GTC) 72 bp Sc: 72.92
tcctcgttagtatagtggtgagtatccccgcctgtcacgcgggagaccggggttcgattc
cccgacggggag
>Chr5.trna2157-AspGTC (59493178-59493249) Asp (GTC) 72 bp Sc: 74.76
tcctcgttagtatagtggttagtatccccgcctgtcacgcgggagaccggggttcaattc
cccgacggggag
>Chr6.trna4968-AlaTGC (90605459-90605388) Ala (TGC) 72 bp Sc: 75.09
ggggatgtagctcagtggtagagcacatgctttgcatgtatgaggtcccgggttcaatcc
ccggcatctcca
>Chr6.trna6937-AlaCGC (34141789-34141718) Ala (CGC) 72 bp Sc: 74.81
ggggatgtagctcagtggtagagcgcatgcttcgcatgtatgaggccccgggttcgatcc
ccggcatctcca
>Chr7.trna1729-AsnGTT (35508911-35508984) Asn (GTT) 74 bp Sc: 82.24
gtctctgtggcgcaatcggttagcgcgttcggctgttaaccgaaaggttggtggttcgag
cccacccagggacg
>Chr7.trna1796-LeuAAG (37003200-37003281) Leu (AAG) 82 bp Sc: 69.34
ggtagcgtggccgagcggtctaaggcgctggattaaggctccagtctctccgggggcgtg
ggttcgaatcccaccgctgcca
>Chr7.trna1798-AlaTGC (37028766-37028837) Ala (TGC) 72 bp Sc: 74.45
ggggatgtagctcagtggtagagcgcatgctttgcatgtatgaggccccgggttcgatcc
ccggcatctcca
>Chr7.trna1799-LysCTT (37029306-37029378) Lys (CTT) 73 bp Sc: 80.47
gcccggctagctcagtcggtagagcatgagactcttaatctcagggtcgtgggttcgagc
cccacgttgggcg
>Chr7.trna1863-GluCTC (39365910-39365981) Glu (CTC) 72 bp Sc: 76.61
tccctggtggtctagtggttaggattcggcgctctcaccgccgcggcccgggttcgattc
ccggtcagggaa
>Chr7.trna6143-ValCAC (37042190-37042118) Val (CAC) 73 bp Sc: 87.39
gtttccgtagtgtagtggttatcacgttcgcctcacacgcgaaaggtccccggttcgaaa
ccgggcggaaaca
>Chr7.trna6144-LysCTT (37041458-37041386) Lys (CTT) 73 bp Sc: 80.47
gcccggctagctcagtcggtagagcatgagactcttaatctcagggtcgtgggttcgagc
cccacgttgggcg
>Chr7.trna6145-ValAAC (37037248-37037176) Val (AAC) 73 bp Sc: 86.79
gtttccgtagtgtagtggttatcacgttcgcctaacacgcgaaaggtccccggttcgaaa
ccgggcggaaaca
>Chr7.trna6146-ThrTGT (37008137-37008065) Thr (TGT) 73 bp Sc: 79.46
ggctccatagctcaggggttagagcactggtcttgtaaaccaggggtcgcgagttcaaat
ctcgctggggcct
>Chr7.trna6200-PheGAA (35508778-35508706) Phe (GAA) 73 bp Sc: 84.19
gccgaaatagctcagttgggagagcgttagactgaagatctaaaggtccctggttcgatc
ccgggtttcggca
>Chr7.trna6956-GlyTCC (16011252-16011181) Gly (TCC) 72 bp Sc: 76.83
gcgttggtggtatagtggttagcatagctgccttccaagcagttgacccgggttcgattc
ccggccaacgca
>Chr7.trna7624-MetCAT (7612770-7612699) Met (CAT) 72 bp Sc: 68.98
agcagagtggcgcagcggaagcgtgctgggcccataacccagaggtcgatggatcgaaac
catcctctgcta
>Chr8.trna6539-HisGTG (29228078-29228007) His (GTG) 72 bp Sc: 64.63
gccgtgatcgtatagtggttagtactctgcgttgtggccgcagcaacctcggttcgaatc
cgagtcacggca
>Chr9.trna644-GluTTC (20967568-20967639) Glu (TTC) 72 bp Sc: 76.25
tccctggtggtctagtggttaggattcggcgctttcaccgccgcggcccgggttcgattc
ccggtcagggaa
>Chr9.trna2579-LeuTAA (74304069-74304151) Leu (TAA) 83 bp Sc: 81.03
accaggatggccgagtggttaaggcgttggacttaagatccaatggacgtatgtccgcgt
gggttcgaaccccactcctggta
>Chr10.trna965-LeuAAG (21993131-21993212) Leu (AAG) 82 bp Sc: 69.84
ggtagcgtggccgagcggtctaaggcgctggattaaggctccagtctcttcgggggcgtg
ggttcgaatcccaccgctgcca
>Chr10.trna966-TyrGTA (21996384-21996473) Tyr (GTA) 90 bp Sc: 71.72
ccttcgatagctcagctggtagagcggaggactgtaggtctactacatgtggacatcctt
aggtcgctggttcgactccggctcgaagga
>Chr10.trna968-TyrGTA (21999821-21999911) Tyr (GTA) 91 bp Sc: 77.87
ccttcgatagctcagctggtagagcggaggactgtagtatttcatgaatatagatatcct
taggtcgctggttcgattccggctcgaagga
>Chr10.trna969-TyrGTA (22001669-22001758) Tyr (GTA) 90 bp Sc: 75.48
ccttcgatagctcagctggtagagcggaggactgtagatacgaagcatgtagacatcctt
aggtcgctggttcgattccggctcgaagga
>Chr10.trna970-ThrTGT (22022489-22022561) Thr (TGT) 73 bp Sc: 79.46
ggctccatagctcaggggttagagcactggtcttgtaaaccaggggtcgcgagttcaaat
ctcgctggggcct
>Chr10.trna972-ThrTGT (22036050-22036122) Thr (TGT) 73 bp Sc: 79.46
ggctccatagctcaggggttagagcactggtcttgtaaaccaggggtcgcgagttcaaat
ctcgctggggcct
>Chr10.trna973-ProAGG (22036460-22036531) Pro (AGG) 72 bp Sc: 75.92
ggctcgttggtctaggggtatgattctcgcttagggtgcgagaggtcccgggttcaaatc
ccggacgagccc
>Chr10.trna974-ProAGG (22039200-22039271) Pro (AGG) 72 bp Sc: 75.92
ggctcgttggtctaggggtatgattctcgcttagggtgcgagaggtcccgggttcaaatc
ccggacgagccc
>Chr10.trna2320-HisGTG (60480357-60480428) His (GTG) 72 bp Sc: 64.63
gccgtgatcgtatagtggttagtactctgcgttgtggccgcagcaacctcggttcgaatc
cgagtcacggca
>Chr10.trna2321-HisGTG (60481889-60481960) His (GTG) 72 bp Sc: 64.63
gccgtgatcgtatagtggttagtactctgcgttgtggccgcagcaacctcggttcgaatc
cgagtcacggca
>Chr10.trna2400-SerGCT (62165269-62165350) Ser (GCT) 82 bp Sc: 81.72
gacgaggtggccgagtggttaaggcgatggactgctaatccattgtgctctgcacacgtg
ggttcaaatcccatcctcgtcg
>Chr10.trna5094-LysCTT (65869256-65869184) Lys (CTT) 73 bp Sc: 80.72
gcccggctagctcagtcggtagagcatgggactcttaatcccagggtcgtgggttcgagc
cccacgttgggcg
>Chr10.trna5299-HisGTG (60479693-60479622) His (GTG) 72 bp Sc: 64.63
gccgtgatcgtatagtggttagtactctgcgttgtggccgcagcaacctcggttcgaatc
cgagtcacggca
>Chr10.trna6364-SerGCT (31560910-31560829) Ser (GCT) 82 bp Sc: 85.34
gacgaggtggccgagtggttaaggcgatggactgctaatccattgtgctctgcacgcgtg
ggttcgaatcccatcctcgtcg
>Chr10.trna6631-ArgACG (23358416-23358344) Arg (ACG) 73 bp Sc: 72.37
gggccagtggcgcaatggataacgcgtctgactacggatcagaagattccaggttcgact
cctggctggctcg
>Chr10.trna6696-LeuAAG (22038306-22038225) Leu (AAG) 82 bp Sc: 69.84
ggtagcgtggccgagcggtctaaggcgctggattaaggctccagtctcttcgggggcgtg
ggttcgaatcccaccgctgcca
>Chr10.trna6697-LeuTAG (22026223-22026142) Leu (TAG) 82 bp Sc: 68.82
ggtagtgtggccgagcggtctaaggcgctggatttaggctccagtctcttcgggggcgtg
ggttcgaatcccaccactgcca
>Chr10.trna6698-ProTGG (22020941-22020870) Pro (TGG) 72 bp Sc: 79.61
ggctcgttggtctagtggtatgattctcgctttgggtgcgagaggtcccgggttcaaatc
ccggacgagccc
>Chr10.trna6700-TyrGTA (21969011-21968922) Tyr (GTA) 90 bp Sc: 75.19
ccttcgatagctcagctggtagagcggaggactgtagtaattccaagtgtggacatcctt
aggtcgctggttcgattccggctcgaagga
>Chr10.trna6701-ProTGG (21967785-21967714) Pro (TGG) 72 bp Sc: 76.15
ggctcgttggtctaggggtatgattctcgctttgggtgcgagaggtcccgggttcaaatc
ccggacgagccc
>Chr10.trna7119-GlnCTG (11263931-11263860) Gln (CTG) 72 bp Sc: 73.65
ggttccatggtgtaatggttagcactctggactctgaatccagcgatccgagttcaaatc
tcggtggaacct
>Chr11.trna1166-IleTAT (27857800-27857892) Ile (TAT) 93 bp Sc: 68.11
gctccagtggcgcaatcggttagcgcgcggtacttatacagcagtacatgcagagcaatg
ccgaggttgtgagttcgagcctcacctggagca
>Chr11.trna5823-TyrGTA (67728812-67728724) Tyr (GTA) 89 bp Sc: 76.37
ccttcgatagctcagttggtagagcggaggactgtagtgagtgagctgtggcaatcctta
ggtcgctggttcgattccggctcgaagga
>Chr11.trna5824-AlaAGC (67728373-67728301) Ala (AGC) 73 bp Sc: 63.68
gggggattagctcaaatggtagagcgctcgcttagcatgcgagaggtagcgggatcgatg
cccgcatcctcca
>Chr11.trna5955-GlyCCC (63734805-63734735) Gly (CCC) 71 bp Sc: 76.98
gcgccgctggtgtagtggtatcatgcaagattcccattcttgcgacccgggttcgattcc
cgggcggcgca
>Chr12.trna418-GluTTC (12202925-12202996) Glu (TTC) 72 bp Sc: 76.26
tcccacatggtctagcggttaggattcctggttttcacccaggcggcccgggttcgactc
ccggtgtgggaa
>Chr12.trna1164-AsnGTT (25978391-25978464) Asn (GTT) 74 bp Sc: 82.24
gtctctgtggcgcaatcggttagcgcgttcggctgttaaccgaaaggttggtggttcgag
cccacccagggacg
>Chr12.trna1175-CysGCA (26091656-26091727) Cys (GCA) 72 bp Sc: 74.26
gggggtatagctcaggggtagagcatttgactgcagatcaagaggtccccggttcaaatc
cgggtgccccct
>Chr12.trna3917-PheGAA (60752198-60752126) Phe (GAA) 73 bp Sc: 84.19
gccgaaatagctcagttgggagagcgttagactgaagatctaaaggtccctggttcgatc
ccgggtttcggca
>Chr12.trna3926-PheGAA (60649280-60649208) Phe (GAA) 73 bp Sc: 84.19
gccgaaatagctcagttgggagagcgttagactgaagatctaaaggtccctggttcgatc
ccgggtttcggca
>Chr13.trna3924-SerGCT (78261682-78261601) Ser (GCT) 82 bp Sc: 81.74
gacgaggtggctgagtggttaaggcgatggactgctaatccattgtgctctgcacgcgtg
ggttcgaatcccatcctcgtcg
>Chr13.trna6281-AsnGTT (27489207-27489134) Asn (GTT) 74 bp Sc: 79.28
gtctctgtggcgcaatcggttagcgcgttcggctgttaaccgagaggttggtggttcgag
cccacccagggacg
>Chr14.trna1330-TyrGTA (30591534-30591627) Tyr (GTA) 94 bp Sc: 73.83
ccttcgatagctcagttggtagagcggaggactgtagttgatactctagccgagagacat
ccttaggtcgctggttcgactccggctcgaagga
>Chr14.trna1331-TyrGTA (30592118-30592206) Tyr (GTA) 89 bp Sc: 72.24
ccttcgatagctcagctggtagagcggaggactgtagacgtatgtcgccggccatcctta
ggtcgctggttcgattccggctcgaagga
>Chr14.trna1332-AlaAGC (30592340-30592412) Ala (AGC) 73 bp Sc: 63.68
gggggattagctcaaatggtagagcgctcgcttagcatgcgagaggtagcgggatcgatg
cccgcatcctcca
>Chr15.trna1738-ProTGG (50348619-50348690) Pro (TGG) 72 bp Sc: 76.24
ggctcgttggtctaggggtatgattctcggtttgggtccgagaggtcccgggttcaaatc
ccggacgagccc
>Chr15.trna3763-ProAGG (50348903-50348832) Pro (AGG) 72 bp Sc: 75.92
ggctcgttggtctaggggtatgattctcgcttagggtgcgagaggtcccgggttcaaatc
ccggacgagccc
>Chr17.trna1860-AspGTC (47285106-47285177) Asp (GTC) 72 bp Sc: 72.92
tcctcgttagtatagtggtgagtatccccgcctgtcacgcgggagaccggggttcgattc
cccgacggggag
>Chr17.trna1861-PheGAA (47287498-47287570) Phe (GAA) 73 bp Sc: 84.19
gccgaaatagctcagttgggagagcgttagactgaagatctaaaggtccctggttcgatc
ccgggtttcggca
>Chr17.trna1862-AspGTC (47288077-47288148) Asp (GTC) 72 bp Sc: 72.92
tcctcgttagtatagtggtgagtatccccgcctgtcacgcgggagaccggggttcgattc
cccgacggggag
>Chr17.trna1863-AlaTGC (47291584-47291655) Ala (TGC) 72 bp Sc: 74.45
ggggatgtagctcagtggtagagcgcatgctttgcatgtatgaggccccgggttcgatcc
ccggcatctcca
>Chr17.trna4630-AlaTGC (47284846-47284775) Ala (TGC) 72 bp Sc: 72.71
ggggatgtagctcagtggtagagcgcatgctttgcatgtatgaggccccgggttcaatcc
ccggcatctcca
>Chr18.trna15-GlyGCC (429282-429352) Gly (GCC) 71 bp Sc: 81.62
gcattggtggttcagtggtagaattctcgcctgccacgcgggaggcccgggttcgattcc
cggccaatgca
>Chr18.trna25-GlyGCC (824728-824798) Gly (GCC) 71 bp Sc: 81.62
gcattggtggttcagtggtagaattctcgcctgccacgcgggaggcccgggttcgattcc
cggccaatgca
>Chr18.trna1657-ThrAGT (41343908-41343981) Thr (AGT) 74 bp Sc: 84.06
ggcgccgtggcttagttggttaaagcgcctgtctagtaaacaggagatcctgggttcgaa
tcccagcggtgcct
>Chr18.trna2007-IleTAT (46840467-46840559) Ile (TAT) 93 bp Sc: 66.61
gctccagtggcgcaatcggttagcgcgcggtacttatagggcagtgcgagcggagcgatg
ccgaggttgtgagttcgatcctcacctggagca
>Chr18.trna3393-MetCAT (52327551-52327480) Met (CAT) 72 bp Sc: 66.85
agcagagtggcgcagcggaagcgtgctgggcccataacccagaggtcaatggatcgaaac
cattctctgcta
>Chr18.trna4835-AlaAGC (25626220-25626148) Ala (AGC) 73 bp Sc: 55.26
ggggaattagctcaagtggtagagcgctcgcttagcatgtgagaggtagtgggatcgatg
cccgcattctcca
>Chr18.trna4902-LeuCAG (23756945-23756863) Leu (CAG) 83 bp Sc: 75.90
gtcaggatggccgagcggtctaaggcgctgcgttcaggtcgcagtctcccctggaggcgt
gggttcgaatcccacttctgaca
>Chr18.trna5772-GlyGCC (422250-422180) Gly (GCC) 71 bp Sc: 81.62
gcattggtggttcagtggtagaattctcgcctgccacgcgggaggcccgggttcgattcc
cggccaatgca
>Chr18.trna5773-GlyGCC (421610-421540) Gly (GCC) 71 bp Sc: 81.62
gcattggtggttcagtggtagaattctcgcctgccacgcgggaggcccgggttcgattcc
cggccaatgca
>Chr19.trna1387-GlnCTG (26931769-26931840) Gln (CTG) 72 bp Sc: 73.65
ggttccatggtgtaatggttagcactctggactctgaatccagcgatccgagttcaaatc
tcggtggaacct
>Chr19.trna1388-ArgTCT (26932871-26932957) Arg (TCT) 87 bp Sc: 70.50
ggctctgtggcgcaatggatagcgcattggacttctagtgacgaaagagcgattcaaagg
ttgtgggttcgaatcccaccagagtcg
>Chr19.trna1389-GlyGCC (26937660-26937730) Gly (GCC) 71 bp Sc: 81.62
gcattggtggttcagtggtagaattctcgcctgccacgcgggaggcccgggttcgattcc
cggccaatgca
>Chr19.trna1391-TrpCCA (26999883-26999954) Trp (CCA) 72 bp Sc: 74.00
gacctcgtggcgcaacggtagcgcgtctgactccagatcagaaggttgcgtgttcaaatc
acgtcggggtca
>Chr19.trna1392-SerGCT (27000389-27000470) Ser (GCT) 82 bp Sc: 85.34
gacgaggtggccgagtggttaaggcgatggactgctaatccattgtgctctgcacgcgtg
ggttcgaatcccatcctcgtcg
>Chr19.trna1393-ThrAGT (27000692-27000765) Thr (AGT) 74 bp Sc: 84.06
ggcgccgtggcttagttggttaaagcgcctgtctagtaaacaggagatcctgggttcgaa
tcccagcggtgcct
>Chr19.trna1394-IleAAT (27001157-27001230) Ile (AAT) 74 bp Sc: 79.24
ggccggttagctcagttggttagagcgtggtgctaataacgccaaggtcgcgggttcgag
ccccgtacgggcca
>Chr19.trna1396-GlyTCC (27016545-27016616) Gly (TCC) 72 bp Sc: 73.26
gcgttggtggtatagtggtgagcatagctgccttccaagcagttgacccgggttcgattc
ccggccaacgca
>Chr19.trna1935-CysGCA (39030135-39030206) Cys (GCA) 72 bp Sc: 77.71
gggggtatagctcagtggtagagcatttgactgcagatcaagaggtccccggttcaaatc
cgggtgccccct
>Chr19.trna2569-MetCAT (49719843-49719914) Met (CAT) 72 bp Sc: 67.60
agcagagtggcgcagcgggagcgtgctgggcccataacccagaggtcgatggatcgaaac
catcctctgcta
>Chr19.trna2570-GlnTTG (49720146-49720217) Gln (TTG) 72 bp Sc: 72.03
ggttctatggtgtaatggttagcactctggactttgaatccagcgatccgagttcaaatc
tcggtagaacct
>Chr19.trna2912-ArgTCG (56490842-56490914) Arg (TCG) 73 bp Sc: 68.07
gaccgcgtggcctaacggataaggcgtctgacttcggatcagaagattgagggttcgagt
cccttcgtggtcg
>Chr19.trna2913-ArgCCT (56491241-56491313) Arg (CCT) 73 bp Sc: 73.41
gccccagtggcctaatggataaggcactggcctcctaagccagggattgtgggttcgagt
cccacctggggtg
>Chr19.trna3661-ArgCCT (56491799-56491727) Arg (CCT) 73 bp Sc: 73.88
gccccagtggcctaatggataaggcactggcctcctaagccagggattgtgggttcgagt
cccacctggggta
>Chr19.trna3662-ArgCCT (56490367-56490295) Arg (CCT) 73 bp Sc: 70.63
gccccagtggcctaatggataaggcactggcctcctaagccagggattgtgggttcgagt
cccatctggggtg
>Chr19.trna4655-CysGCA (39256100-39256029) Cys (GCA) 72 bp Sc: 77.71
gggggtatagctcagtggtagagcatttgactgcagatcaagaggtccccggttcaaatc
cgggtgccccct
>Chr19.trna4656-CysGCA (39255366-39255295) Cys (GCA) 72 bp Sc: 77.71
gggggtatagctcagtggtagagcatttgactgcagatcaagaggtccccggttcaaatc
cgggtgccccct
>Chr19.trna4676-CysGCA (39026833-39026762) Cys (GCA) 72 bp Sc: 74.26
gggggtatagctcaggggtagagcatttgactgcagatcaagaggtccccggttcaaatc
cgggtgccccct
>Chr19.trna4679-CysGCA (39009631-39009560) Cys (GCA) 72 bp Sc: 74.26
gggggtatagctcaggggtagagcatttgactgcagatcaagaggtccccggttcaaatc
cgggtgccccct
>Chr19.trna4684-AsnGTT (38921469-38921396) Asn (GTT) 74 bp Sc: 82.24
gtctctgtggcgcaatcggttagcgcgttcggctgttaaccgaaaggttggtggttcgag
cccacccagggacg
>Chr19.trna4781-GlnTTG (36125679-36125608) Gln (TTG) 72 bp Sc: 73.77
ggtcccatggtgtaatggttagcactctggactttgaatccagcgatccgagttcaaatc
tcggtgggacct
>Chr19.trna5242-IleAAT (27022240-27022167) Ile (AAT) 74 bp Sc: 75.36
ggccggttagttcagttggttagagcgtggtgctaataacgccaaggtcgcgggttcgat
ccccgtacgggcca
>Chr19.trna5244-ThrAGT (27021301-27021228) Thr (AGT) 74 bp Sc: 84.06
ggcgccgtggcttagttggttaaagcgcctgtctagtaaacaggagatcctgggttcgaa
tcccagcggtgcct
>Chr19.trna5245-ProCGG (27017789-27017718) Pro (CGG) 72 bp Sc: 76.52
ggctcgttggtctaggggtatgattctcgcttcgggtgcgagaggtcccgggttcaaatc
ccggacgagccc
>Chr19.trna5246-AspGTC (27017109-27017038) Asp (GTC) 72 bp Sc: 72.92
tcctcgttagtatagtggtgagtatccccgcctgtcacgcgggagaccggggttcgattc
cccgacggggag
>Chr19.trna5249-ThrAGT (26999314-26999241) Thr (AGT) 74 bp Sc: 84.06
ggcgccgtggcttagttggttaaagcgcctgtctagtaaacaggagatcctgggttcgaa
tcccagcggtgcct
>Chr19.trna5252-ThrAGT (26948127-26948054) Thr (AGT) 74 bp Sc: 81.60
ggcgccgtggcttagctggttaaagcgcctgtctagtaaacaggagatcctgggttcgaa
tcccagcggtgcct
>Chr20.trna263-ArgTCG (7268220-7268292) Arg (TCG) 73 bp Sc: 67.54
aaccacgtggcctaatggataaggcgtctgacttcggatcagaagattgagggttcgagt
cccttcgtggttg
>Chr20.trna1175-TyrGTA (32703257-32703345) Tyr (GTA) 89 bp Sc: 69.50
ccttcggtagctcagctggtagagcggaggactgtagatgcctgtctgtggccatcctta
ggtcgctggttcgattccggctcgaagga
>Chr21.trna1460-LysCTT (30301810-30301882) Lys (CTT) 73 bp Sc: 80.72
gcccggctagctcagtcggtagagcatgggactcttaatcccagggtcgtgggttcgagc
cccacgttgggcg
>Chr21.trna1858-TyrGTA (41671671-41671760) Tyr (GTA) 90 bp Sc: 73.78
ccttcgatagctcagctggtagagcggaggactgtagatctgacacgtgtggtcatcctt
aggtcgctggttcgattccggctcgaagga
>Chr21.trna1859-TyrGTA (41678049-41678138) Tyr (GTA) 90 bp Sc: 73.14
ccttcgatagctcagctggtagagcggaggactgtagatccgacacgtgtggtcatcctt
aggtcgctggttcgattccggctcgaagga
>Chr21.trna2710-IleAAT (60779792-60779865) Ile (AAT) 74 bp Sc: 80.66
ggccggttagctcagttggttagagcgtggtgctaataacgccaaggtcgcgggttcgat
ccccgtacgggcca
>Chr21.trna3627-TyrGTA (41652624-41652535) Tyr (GTA) 90 bp Sc: 73.14
ccttcgatagctcagctggtagagcggaggactgtagatccgacacgtgtggtcatcctt
aggtcgctggttcgattccggctcgaagga
>Chr21.trna5220-GluTTC (3422514-3422443) Glu (TTC) 72 bp Sc: 76.26
tcccacatggtctagcggttaggattcctggttttcacccaggcggcccgggttcgactc
ccggtgtgggaa
>Chr22.trna1882-ArgACG (52050474-52050546) Arg (ACG) 73 bp Sc: 68.07
gggccagtggcgcaatggataacgcgtctgactacggatcagaagattctaggttcgact
cctggctggctcg
>Chr22.trna2799-AspGTC (41104984-41104913) Asp (GTC) 72 bp Sc: 72.92
tcctcgttagtatagtggtgagtatccccgcctgtcacgcgggagaccggggttcgattc
cccgacggggag
>Chr23.trna1155-IleAAT (24922288-24922361) Ile (AAT) 74 bp Sc: 80.66
ggccggttagctcagttggttagagcgtggtgctaataacgccaaggtcgcgggttcgat
ccccgtacgggcca
>Chr23.trna1162-AspGTC (25048409-25048480) Asp (GTC) 72 bp Sc: 72.92
tcctcgttagtatagtggtgagtatccccgcctgtcacgcgggagaccggggttcgattc
cccgacggggag
>Chr23.trna1163-GlnCTG (25058156-25058227) Gln (CTG) 72 bp Sc: 73.65
ggttccatggtgtaatggttagcactctggactctgaatccagcgatccgagttcaaatc
tcggtggaacct
>Chr23.trna1165-ArgTCT (25073971-25074058) Arg (TCT) 88 bp Sc: 69.06
ggctctgtggcgcaatggatagcgcattggacttctagcacagcagtgaggcattcaaag
gttgcgggttcgagtcccgccagagtcg
>Chr23.trna1166-LysTTT (25087805-25087877) Lys (TTT) 73 bp Sc: 83.31
gcctggatagctcagtcggtagagcatcagacttttaatctgagggtccagggttcaagt
ccctgttcaggcg
>Chr23.trna1169-IleTAT (25112183-25112276) Ile (TAT) 94 bp Sc: 67.58
gctccagtggcgcaatcggttagcgcgcggtacttatacagcagtatatgtgcgggtgat
gccgaggttgtgagttcgagcctcacctggagca
>Chr23.trna1170-PheGAA (25123761-25123833) Phe (GAA) 73 bp Sc: 82.45
gccgaaatagctcagttgggagagcgttagactgaagatctaaaggtccctggttcaatc
ccgggtttcggca
>Chr23.trna1171-IleAAT (25125466-25125539) Ile (AAT) 74 bp Sc: 80.66
ggccggttagctcagttggttagagcgtggtgctaataacgccaaggtcgcgggttcgat
ccccgtacgggcca
>Chr23.trna1172-IleAAT (25139344-25139417) Ile (AAT) 74 bp Sc: 80.66
ggccggttagctcagttggttagagcgtggtgctaataacgccaaggtcgcgggttcgat
ccccgtacgggcca
>Chr23.trna1173-IleAAT (25141087-25141160) Ile (AAT) 74 bp Sc: 80.66
ggccggttagctcagttggttagagcgtggtgctaataacgccaaggtcgcgggttcgat
ccccgtacgggcca
>Chr23.trna1175-ValAAC (25160419-25160491) Val (AAC) 73 bp Sc: 83.16
gtttccgtagtgtagtggttatcacgttcgcctaacacgcgaaaggtccccggttcgaaa
ccgggtggaaaca
>Chr23.trna1176-MetCAT (25161409-25161480) Met (CAT) 72 bp Sc: 68.98
agcagagtggcgcagcggaagcgtgctgggcccataacccagaggtcgatggatcgaaac
catcctctgcta
>Chr23.trna1193-SerGCT (25695095-25695176) Ser (GCT) 82 bp Sc: 85.34
gacgaggtggccgagtggttaaggcgatggactgctaatccattgtgctctgcacgcgtg
ggttcgaatcccatcctcgtcg
>Chr23.trna1206-IleTAT (25948608-25948701) Ile (TAT) 94 bp Sc: 68.87
gctccagtggcgcaatcggttagcgcgcggtacttataaggcagtacatttgtgagcaat
gccgaggttgtgagttcgagcctcacctggagca
>Chr23.trna1209-GlnTTG (25985664-25985735) Gln (TTG) 72 bp Sc: 69.80
ggtcccatggtgtaatggtcagcactctggactttgaatccagcaatccgagttcgaatc
tcggtgggacct
>Chr23.trna1211-AlaTGC (26001258-26001329) Ala (TGC) 72 bp Sc: 73.79
ggggatgtagctcagtggtagagcgcctgctttgcatgcatgaggccccgggttcgatcc
ccggcatctcca
>Chr23.trna1215-PheGAA (26037415-26037487) Phe (GAA) 73 bp Sc: 82.45
gccgaaatagctcagttgggagagcgttagactgaagatctaaaggtccctggttcaatc
ccgggtttcggca
>Chr23.trna1269-MetCAT (27488968-27489039) Met (CAT) 72 bp Sc: 68.98
agcagagtggcgcagcggaagcgtgctgggcccataacccagaggtcgatggatcgaaac
catcctctgcta
>Chr23.trna1271-ArgTCG (27503368-27503440) Arg (TCG) 73 bp Sc: 69.08
gaccacgtggcctaatggataaggcgtctgacttcggatcagaagattgagggttcgaat
cccttcgtggttg
>Chr23.trna1273-ArgACG (27506470-27506542) Arg (ACG) 73 bp Sc: 72.37
gggccagtggcgcaatggataacgcgtctgactacggatcagaagattccaggttcgact
cctggctggctcg
>Chr23.trna1277-LeuCAG (27605671-27605753) Leu (CAG) 83 bp Sc: 77.22
gtcaggatggccgagcggtctaaggcgctgcgttcaggtcgcagtctcccctggaggcgt
gggttcgaatcccactcctgaca
>Chr23.trna1278-ArgACG (27614009-27614081) Arg (ACG) 73 bp Sc: 72.37
gggccagtggcgcaatggataacgcgtctgactacggatcagaagattccaggttcgact
cctggctggctcg
>Chr23.trna1279-ValCAC (27614887-27614959) Val (CAC) 73 bp Sc: 87.39
gtttccgtagtgtagtggttatcacgttcgcctcacacgcgaaaggtccccggttcgaaa
ccgggcggaaaca
>Chr23.trna1280-AlaCGC (27632191-27632262) Ala (CGC) 72 bp Sc: 74.81
ggggatgtagctcagtggtagagcgcatgcttcgcatgtatgaggccccgggttcgatcc
ccggcatctcca
>Chr23.trna1281-IleAAT (27632736-27632809) Ile (AAT) 74 bp Sc: 80.66
ggccggttagctcagttggttagagcgtggtgctaataacgccaaggtcgcgggttcgat
ccccgtacgggcca
>Chr23.trna1282-ProAGG (27633898-27633969) Pro (AGG) 72 bp Sc: 75.92
ggctcgttggtctaggggtatgattctcgcttagggtgcgagaggtcccgggttcaaatc
ccggacgagccc
>Chr23.trna1283-LysCTT (27635217-27635289) Lys (CTT) 73 bp Sc: 80.47
gcccggctagctcagtcggtagagcatgagactcttaatctcagggtcgtgggttcgagc
cccacgttgggcg
>Chr23.trna1284-TyrGTA (27645313-27645404) Tyr (GTA) 92 bp Sc: 77.63
ccttcgatagctcagttggtagagcggaggactgtagtgtgttaaacgtcataggcatcc
ttaggtcgctggttcgaatccggctcgaagga
>Chr23.trna1285-TyrGTA (27652609-27652698) Tyr (GTA) 90 bp Sc: 77.74
ccttcgatagctcagttggtagagcggaggactgtaggtatttgactaatggccatcctt
aggtcgctggttcgaatccggctcgaagga
>Chr23.trna1286-TyrGTA (27653017-27653106) Tyr (GTA) 90 bp Sc: 77.86
ccttcgatagctcagttggtagagcggaggactgtaggaacttggttgatggttatcctt
aggtcgctggttcgaatccggctcgaagga
>Chr23.trna1288-AlaAGC (27746822-27746894) Ala (AGC) 73 bp Sc: 58.07
ggggaattagctcaagtggtagagcgctcgcttagcatgtgagaggtagtgggatcgatg
cccacattctcca
>Chr23.trna1292-IleTAT (27793336-27793429) Ile (TAT) 94 bp Sc: 69.00
gctccagtggcgcaatcggttagcgcgcggtacttatacagcagtatgtgtgcgagtgat
gccgaggttgtgagttcgatcctcacctggagca
>Chr23.trna1293-SerGCT (27799241-27799322) Ser (GCT) 82 bp Sc: 87.28
gacgaggtggccgagtggttaaggcgatggactgctaatccattgtgctttgcacgcgtg
ggttcgaatcccaccttcgtcg
>Chr23.trna1294-ProCGG (27807855-27807926) Pro (CGG) 72 bp Sc: 76.52
ggctcgttggtctaggggtatgattctcgcttcgggtgcgagaggtcccgggttcaaatc
ccggacgagccc
>Chr23.trna1295-SerGCT (27815307-27815388) Ser (GCT) 82 bp Sc: 86.80
gacgaggtggccgagtggttaaggcgatggactgctaatccattgtgctctgcacgcgtg
ggttcgaatcccaccttcgtcg
>Chr23.trna1298-ValCAC (27853901-27853973) Val (CAC) 73 bp Sc: 87.39
gtttccgtagtgtagtggttatcacgttcgcctcacacgcgaaaggtccccggttcgaaa
ccgggcggaaaca
>Chr23.trna1299-SerCGA (27859412-27859493) Ser (CGA) 82 bp Sc: 90.35
gctgtgatggccgagtggttaaggcgttggactcgaaatccaatggggtctccccgcgca
ggttcaaatcctgctcacagcg
>Chr23.trna1300-ArgACG (27860717-27860789) Arg (ACG) 73 bp Sc: 68.07
gggccagtggcgcaatggataacgcgtctgactacggatcagaagattctaggttcgact
cctggctggctcg
>Chr23.trna3183-IleAAT (27848886-27848813) Ile (AAT) 74 bp Sc: 80.66
ggccggttagctcagttggttagagcgtggtgctaataacgccaaggtcgcgggttcgat
ccccgtacgggcca
>Chr23.trna3186-ArgACG (27777746-27777674) Arg (ACG) 73 bp Sc: 72.37
gggccagtggcgcaatggataacgcgtctgactacggatcagaagattccaggttcgact
cctggctggctcg
>Chr23.trna3189-AlaAGC (27771068-27770996) Ala (AGC) 73 bp Sc: 58.07
ggggaattagctcaagtggtagagcgctcgcttagcatgtgagaggtagtgggatcgatg
cccacattctcca
>Chr23.trna3193-AlaAGC (27758197-27758125) Ala (AGC) 73 bp Sc: 58.07
ggggaattagctcaagtggtagagcgctcgcttagcatgtgagaggtagtgggatcgatg
cccacattctcca
>Chr23.trna3196-AlaAGC (27753778-27753706) Ala (AGC) 73 bp Sc: 59.41
gggggattagctcaaatggtagagcgctcgcttagcatgcgagaggtagtgggatcgatg
cccatatcctcca
>Chr23.trna3197-AlaAGC (27649234-27649162) Ala (AGC) 73 bp Sc: 58.48
ggggaattagctcaaatggtagagcgctcgcttagcatgtgagaggtagcgggatcgatg
cccgcattctcca
>Chr23.trna3202-TrpCCA (27509720-27509649) Trp (CCA) 72 bp Sc: 74.00
gacctcgtggcgcaacggtagcgcgtctgactccagatcagaaggttgcgtgttcaaatc
acgtcggggtca
>Chr23.trna3203-MetCAT (27508577-27508506) Met (CAT) 72 bp Sc: 67.60
agcagagtggcgcagcgggagcgtgctgggcccataacccagaggtcgatggatcgaaac
catcctctgcta
>Chr23.trna3204-TrpCCA (27500957-27500886) Trp (CCA) 72 bp Sc: 74.00
gacctcgtggcgcaacggtagcgcgtctgactccagatcagaaggttgcgtgttcaaatc
acgtcggggtca
>Chr23.trna3205-GlyGCC (27498068-27497998) Gly (GCC) 71 bp Sc: 81.62
gcattggtggttcagtggtagaattctcgcctgccacgcgggaggcccgggttcgattcc
cggccaatgca
>Chr23.trna3206-MetCAT (27497634-27497563) Met (CAT) 72 bp Sc: 68.98
agcagagtggcgcagcggaagcgtgctgggcccataacccagaggtcgatggatcgaaac
catcctctgcta
>Chr23.trna3208-GlnTTG (27495934-27495863) Gln (TTG) 72 bp Sc: 68.31
ggccccatggtgtaatggttagcactctggactttgaatccagcgatccgagttcaaatc
tcggtgggacct
>Chr23.trna3209-GlnTTG (27495371-27495300) Gln (TTG) 72 bp Sc: 68.31
ggccccatggtgtaatggttagcactctggactttgaatccagcgatccgagttcaaatc
tcggtgggacct
>Chr23.trna3210-SerGCT (27493679-27493598) Ser (GCT) 82 bp Sc: 85.34
gacgaggtggccgagtggttaaggcgatggactgctaatccattgtgctctgcacgcgtg
ggttcgaatcccatcctcgtcg
>Chr23.trna3211-IleAAT (27461036-27460963) Ile (AAT) 74 bp Sc: 80.66
ggccggttagctcagttggttagagcgtggtgctaataacgccaaggtcgcgggttcgat
ccccgtacgggcca
>Chr23.trna3262-LeuAAG (26045019-26044938) Leu (AAG) 82 bp Sc: 69.84
ggtagcgtggccgagcggtctaaggcgctggattaaggctccagtctcttcgggggcgtg
ggttcgaatcccaccgctgcca
>Chr23.trna3264-PheGAA (26027399-26027327) Phe (GAA) 73 bp Sc: 82.45
gccgaaatagctcagttgggagagcgttagactgaagatctaaaggtccctggttcaatc
ccgggtttcggca
>Chr23.trna3268-AlaCGC (26016321-26016250) Ala (CGC) 72 bp Sc: 74.81
ggggatgtagctcagtggtagagcgcatgcttcgcatgtatgaggccccgggttcgatcc
ccggcatctcca
>Chr23.trna3271-AlaTGC (25997248-25997177) Ala (TGC) 72 bp Sc: 78.55
ggggatgtagctcagtggtagagcgcatgctttgcatgtatgaggtcccgggttcgatcc
ccggcatctcca
>Chr23.trna3272-SerGCT (25991636-25991555) Ser (GCT) 82 bp Sc: 88.12
gacgaggtggccgagtggttaaggcgatggactgctaatccattgtgctctgcacgcgtg
ggttcgaatcccaccctcgtcg
>Chr23.trna3274-ArgTCG (25952433-25952361) Arg (TCG) 73 bp Sc: 69.08
gaccacgtggcctaatggataaggcgtctgacttcggatcagaagattgagggttcgaat
cccttcgtggttg
>Chr23.trna3278-LeuAAG (25887827-25887746) Leu (AAG) 82 bp Sc: 69.84
ggtagcgtggccgagcggtctaaggcgctggattaaggctccagtctcttcgggggcgtg
ggttcgaatcccaccgctgcca
>Chr23.trna3296-GlyGCC (25237318-25237248) Gly (GCC) 71 bp Sc: 81.62
gcattggtggttcagtggtagaattctcgcctgccacgcgggaggcccgggttcgattcc
cggccaatgca
>Chr23.trna3297-MetCAT (25236891-25236820) Met (CAT) 72 bp Sc: 68.98
agcagagtggcgcagcggaagcgtgctgggcccataacccagaggtcgatggatcgaaac
catcctctgcta
>Chr23.trna3299-GlnTTG (25171909-25171838) Gln (TTG) 72 bp Sc: 68.31
ggccccatggtgtaatggttagcactctggactttgaatccagcgatccgagttcaaatc
tcggtgggacct
>Chr23.trna3304-ValAAC (25130089-25130017) Val (AAC) 73 bp Sc: 86.79
gtttccgtagtgtagtggttatcacgttcgcctaacacgcgaaaggtccccggttcgaaa
ccgggcggaaaca
>Chr23.trna3305-SerCGA (25128367-25128286) Ser (CGA) 82 bp Sc: 89.19
gctgtgatggccgagtggttaaggcgttggactcgaaatccaatggggtttccccgcgca
ggttcaagtcctgctcacagcg
>Chr23.trna3306-ArgACG (25127122-25127050) Arg (ACG) 73 bp Sc: 68.07
gggccagtggcgcaatggataacgcgtctgactacggatcagaagattctaggttcgact
cctggctggctcg
>Chr23.trna3310-MetCAT (25093041-25092970) Met (CAT) 72 bp Sc: 67.60
agcagagtggcgcagcgggagcgtgctgggcccataacccagaggtcgatggatcgaaac
catcctctgcta
>Chr23.trna3311-LysTTT (25091156-25091084) Lys (TTT) 73 bp Sc: 83.31
gcctggatagctcagtcggtagagcatcagacttttaatctgagggtccagggttcaagt
ccctgttcaggcg
>Chr23.trna3312-AspGTC (25089630-25089559) Asp (GTC) 72 bp Sc: 72.92
tcctcgttagtatagtggtgagtatccccgcctgtcacgcgggagaccggggttcgattc
cccgacggggag
>Chr23.trna3315-GlnCTG (25064825-25064754) Gln (CTG) 72 bp Sc: 71.26
ggttccatggtgtaatggttagcactctggactctgaatccagcgatccgagttcaagtc
tcggtgggacct
>Chr23.trna3322-MetCAT (24957136-24957065) Met (CAT) 72 bp Sc: 68.98
agcagagtggcgcagcggaagcgtgctgggcccataacccagaggtcgatggatcgaaac
catcctctgcta
>Chr23.trna3326-IleAAT (24938023-24937950) Ile (AAT) 74 bp Sc: 80.66
ggccggttagctcagttggttagagcgtggtgctaataacgccaaggtcgcgggttcgat
ccccgtacgggcca
>Chr23.trna3329-ArgACG (24923082-24923010) Arg (ACG) 73 bp Sc: 68.07
gggccagtggcgcaatggataacgcgtctgactacggatcagaagattctaggttcgact
cctggctggctcg
>Chr23.trna3330-ValCAC (24921222-24921150) Val (CAC) 73 bp Sc: 86.66
gtttccgtagtgtagtggttatcacgttcgcctcacacgcgaaaggtccccggttcgaaa
ccgggcgggaaca
>Chr23.trna3331-IleAAT (24920619-24920546) Ile (AAT) 74 bp Sc: 80.66
ggccggttagctcagttggttagagcgtggtgctaataacgccaaggtcgcgggttcgat
ccccgtacgggcca
>Chr23.trna3332-MetCAT (24917174-24917103) Met (CAT) 72 bp Sc: 67.60
agcagagtggcgcagcgggagcgtgctgggcccataacccagaggtcgatggatcgaaac
catcctctgcta
>Chr23.trna3333-SerGCT (24916579-24916498) Ser (GCT) 82 bp Sc: 85.34
gacgaggtggccgagtggttaaggcgatggactgctaatccattgtgctctgcacgcgtg
ggttcgaatcccatcctcgtcg
>Chr23.trna3334-SerGCT (24915950-24915869) Ser (GCT) 82 bp Sc: 85.34
gacgaggtggccgagtggttaaggcgatggactgctaatccattgtgctctgcacgcgtg
ggttcgaatcccatcctcgtcg
>Chr25.trna46-ProTGG (1080808-1080879) Pro (TGG) 72 bp Sc: 76.15
ggctcgttggtctaggggtatgattctcgctttgggtgcgagaggtcccgggttcaaatc
ccggacgagccc
>Chr25.trna47-ProAGG (1083733-1083804) Pro (AGG) 72 bp Sc: 75.92
ggctcgttggtctaggggtatgattctcgcttagggtgcgagaggtcccgggttcaaatc
ccggacgagccc
>Chr25.trna48-LysCTT (1089938-1090010) Lys (CTT) 73 bp Sc: 80.47
gcccggctagctcagtcggtagagcatgagactcttaatctcagggtcgtgggttcgagc
cccacgttgggcg
>Chr25.trna2641-TrpCCA (37197767-37197696) Trp (CCA) 72 bp Sc: 74.00
gacctcgtggcgcaacggtagcgcgtctgactccagatcagaaggttgcgtgttcaaatc
acgtcggggtca
>Chr25.trna2644-TrpCCA (37107002-37106931) Trp (CCA) 72 bp Sc: 74.00
gacctcgtggcgcaacggtagcgcgtctgactccagatcagaaggttgcgtgttcaaatc
acgtcggggtca
>Chr25.trna3759-LeuAAG (18835784-18835703) Leu (AAG) 82 bp Sc: 69.84
ggtagcgtggccgagcggtctaaggcgctggattaaggctccagtctcttcgggggcgtg
ggttcgaatcccaccgctgcca
>Chr25.trna4761-LysCTT (1096861-1096789) Lys (CTT) 73 bp Sc: 80.47
gcccggctagctcagtcggtagagcatgagactcttaatctcagggtcgtgggttcgagc
cccacgttgggcg
>Chr25.trna4762-ProCGG (1095592-1095521) Pro (CGG) 72 bp Sc: 76.52
ggctcgttggtctaggggtatgattctcgcttcgggtgcgagaggtcccgggttcaaatc
ccggacgagccc
>Chr25.trna4763-LysCTT (1091454-1091382) Lys (CTT) 73 bp Sc: 80.47
gcccggctagctcagtcggtagagcatgagactcttaatctcagggtcgtgggttcgagc
cccacgttgggcg
>Chr25.trna4764-ProAGG (1087721-1087650) Pro (AGG) 72 bp Sc: 75.92
ggctcgttggtctaggggtatgattctcgcttagggtgcgagaggtcccgggttcaaatc
ccggacgagccc
>Chr25.trna4765-LysCTT (1084413-1084341) Lys (CTT) 73 bp Sc: 80.47
gcccggctagctcagtcggtagagcatgagactcttaatctcagggtcgtgggttcgagc
cccacgttgggcg
>Chr25.trna4766-LysCTT (1079823-1079751) Lys (CTT) 73 bp Sc: 80.47
gcccggctagctcagtcggtagagcatgagactcttaatctcagggtcgtgggttcgagc
cccacgttgggcg
>Chr29.trna1163-PheGAA (30144589-30144661) Phe (GAA) 73 bp Sc: 82.45
gccgaaatagctcagttgggagagcgttagactgaagatctaaaggtccctggttcaatc
ccgggtttcggca
>Chr29.trna1536-SerGCT (38773986-38774067) Ser (GCT) 82 bp Sc: 85.83
gacgaggtggccgagtggttaaggcgatggactgctaatccattgtgctttgcacgcgtg
ggttcgaatcccatcctcgtcg
>ChrX.trna3381-ValTAC (89769387-89769459) Val (TAC) 73 bp Sc: 81.89
ggttccgtagtgtagtggttatcacgtctgctttacacgcagaaggtcctgggttcgagc
cccagtggaacca
>ChrX.trna3385-PheGAA (89774734-89774806) Phe (GAA) 73 bp Sc: 82.68
gccggaatagctcagttgggagagcgttagactgaagttctaaaggtccctggttcgatc
ccgggttccggca
>ChrX.trna3386-PheGAA (89775977-89776049) Phe (GAA) 73 bp Sc: 82.68
gccggaatagctcagttgggagagcgttagactgaagttctaaaggtccctggttcgatc
ccgggttccggca
>ChrX.trna3389-PheGAA (89782719-89782791) Phe (GAA) 73 bp Sc: 82.68
gccggaatagctcagttgggagagcgttagactgaagttctaaaggtccctggttcgatc
ccgggttccggca
>ChrUn.86.trna11-ArgTCT (159188-159273) Arg (TCT) 86 bp Sc: 68.58
ggctctgtggcgcaatggatagcgcattggacttctagatagacggaggcattcaaaggt
tgtgggttcgagtcccaccagagtcg
>ChrUn.86.trna50-PheGAA (170678-170606) Phe (GAA) 73 bp Sc: 82.45
gccgaaatagctcagttgggagagcgttagactgaagatctaaaggtccctggttcaatc
ccgggtttcggca
>ChrUn.86.trna52-PheGAA (165257-165185) Phe (GAA) 73 bp Sc: 82.45
gccgaaatagctcagttgggagagcgttagactgaagatctaaaggtccctggttcaatc
ccgggtttcggca
>ChrUn.86.trna53-ValTAC (158908-158836) Val (TAC) 73 bp Sc: 82.67
ggttccatagtgtagcggttatcacgtctgctttacacgcagaaggtcctgggttcgagc
cccagtggaacca
>ChrUn.350.trna1-AsnGTT (1584-1657) Asn (GTT) 74 bp Sc: 82.24
gtctctgtggcgcaatcggttagcgcgttcggctgttaaccgaaaggttggtggttcgag
cccacccagggacg
>ChrUn.350.trna2-ValCAC (2267-2339) Val (CAC) 73 bp Sc: 87.16
gtttccgtagtgtagtggttatcacgttcgcctcacacgcgaaaggtccccggttcgata
ccgggcggaaaca
>ChrUn.350.trna7-AsnGTT (40127-40200) Asn (GTT) 74 bp Sc: 82.24
gtctctgtggcgcaatcggttagcgcgttcggctgttaaccgaaaggttggtggttcgag
cccacccagggacg
>ChrUn.350.trna8-ValCAC (40804-40876) Val (CAC) 73 bp Sc: 87.16
gtttccgtagtgtagtggttatcacgttcgcctcacacgcgaaaggtccccggttcgata
ccgggcggaaaca
>ChrUn.350.trna9-GluTTC (41396-41467) Glu (TTC) 72 bp Sc: 72.33
tccctggtggtctagtggctaggattcggcgctttcaccgccgcggcccgggttcgattc
ccggtcagggaa
>ChrUn.350.trna11-ValAAC (57032-57104) Val (AAC) 73 bp Sc: 86.79
gtttccgtagtgtagtggttatcacgttcgcctaacacgcgaaaggtccccggttcgaaa
ccgggcggaaaca
>ChrUn.350.trna12-ValAAC (72190-72262) Val (AAC) 73 bp Sc: 86.79
gtttccgtagtgtagtggttatcacgttcgcctaacacgcgaaaggtccccggttcgaaa
ccgggcggaaaca
>ChrUn.350.trna13-ValTAC (83148-83220) Val (TAC) 73 bp Sc: 80.49
gtttccgtagtgtagtggttatcacgttcgccttacacgcgaaaggtccccggttcgaaa
ccgggcgaaaaca
>ChrUn.350.trna14-AsnGTT (86180-86253) Asn (GTT) 74 bp Sc: 82.24
gtctctgtggcgcaatcggttagcgcgttcggctgttaaccgaaaggttggtggttcgag
cccacccagggacg
>ChrUn.350.trna16-GlyCCC (248694-248764) Gly (CCC) 71 bp Sc: 74.10
gcattggtggttcagtggtagaattctcgcctcccacgcaggagacccgggttcgattcc
cggccaatgca
>ChrUn.350.trna23-ValCAC (250138-250066) Val (CAC) 73 bp Sc: 87.39
gtttccgtagtgtagtggttatcacgttcgcctcacacgcgaaaggtccccggttcgaaa
ccgggcggaaaca
>ChrUn.350.trna24-GluTTC (249546-249475) Glu (TTC) 72 bp Sc: 70.59
tccctggtggtctagtggctaggattcggcgctttcaccgccgcggcccgggttcaattc
ccggtcagggaa
>ChrUn.350.trna25-ValAAC (240503-240431) Val (AAC) 73 bp Sc: 79.36
atttccgtagtgtagtggttatcacgttcgcctaacacgcgaaaggtccccggttcgaaa
ccgggcggaaaca
>ChrUn.350.trna26-GlnCTG (84994-84923) Gln (CTG) 72 bp Sc: 69.34
ggttccatggtgtaatggtgagcactctggactctgaatccagcgatccgagttcaaatc
tcggtgggacct
>ChrUn.350.trna30-HisGTG (63818-63747) His (GTG) 72 bp Sc: 64.63
gccgtgatcgtatagtggttagtactctgcgttgtggccgcagcaacctcggttcgaatc
cgagtcacggca
>ChrUn.350.trna32-GlyCCC (42237-42167) Gly (CCC) 71 bp Sc: 74.10
gcattggtggttcagtggtagaattctcgcctcccacgcaggagacccgggttcgattcc
cggccaatgca
>ChrUn.350.trna33-GlnCTG (38940-38869) Gln (CTG) 72 bp Sc: 69.34
ggttccatggtgtaatggtgagcactctggactctgaatccagcgatccgagttcaaatc
tcggtgggacct
>ChrUn.350.trna39-HisGTG (12637-12566) His (GTG) 72 bp Sc: 64.63
gccgtgatcgtatagtggttagtactctgcgttgtggccgcagcaacctcggttcgaatc
cgagtcacggca
>ChrUn.350.trna41-GlnCTG (398-327) Gln (CTG) 72 bp Sc: 69.34
ggttccatggtgtaatggtgagcactctggactctgaatccagcgatccgagttcaaatc
tcggtgggacct
>ChrUn.393.trna18-AlaAGC (109476-109404) Ala (AGC) 73 bp Sc: 55.26
ggggaattagctcaagtggtagagcgctcgcttagcatgtgagaggtagtgggatcgatg
cccgcattctcca
>ChrUn.415.trna1-HisGTG (18880-18951) His (GTG) 72 bp Sc: 64.63
gccgtgatcgtatagtggttagtactctgcgttgtggccgcagcaacctcggttcgaatc
cgagtcacggca
>ChrUn.415.trna2-HisGTG (28021-28092) His (GTG) 72 bp Sc: 64.63
gccgtgatcgtatagtggttagtactctgcgttgtggccgcagcaacctcggttcgaatc
cgagtcacggca
>ChrUn.415.trna3-GluTTC (34287-34358) Glu (TTC) 72 bp Sc: 72.33
tccctggtggtctagtggctaggattcggcgctttcaccgccgcggcccgggttcgattc
ccggtcagggaa
>ChrUn.415.trna4-GlyCCC (38387-38457) Gly (CCC) 71 bp Sc: 80.05
gcattggtggttcagtggtagaattctcgcctcccacgcgggagacccgggttcgattcc
cggccaatgca
>ChrUn.415.trna6-ValAAC (174524-174596) Val (AAC) 73 bp Sc: 86.79
gtttccgtagtgtagtggttatcacgttcgcctaacacgcgaaaggtccccggttcgaaa
ccgggcggaaaca
>ChrUn.415.trna8-AsnGTT (190635-190708) Asn (GTT) 74 bp Sc: 82.24
gtctctgtggcgcaatcggttagcgcgttcggctgttaaccgaaaggttggtggttcgag
cccacccagggacg
>ChrUn.415.trna9-ValCAC (191312-191384) Val (CAC) 73 bp Sc: 87.16
gtttccgtagtgtagtggttatcacgttcgcctcacacgcgaaaggtccccggttcgata
ccgggcggaaaca
>ChrUn.415.trna12-ValAAC (207583-207655) Val (AAC) 73 bp Sc: 86.79
gtttccgtagtgtagtggttatcacgttcgcctaacacgcgaaaggtccccggttcgaaa
ccgggcggaaaca
>ChrUn.415.trna13-GlyCCC (221802-221872) Gly (CCC) 71 bp Sc: 79.31
gcattggtggttcagtggtagaattctcgcctcccacgcgggagacccgggttcgattcc
cggccagtgca
>ChrUn.415.trna15-GlnCTG (228823-228894) Gln (CTG) 72 bp Sc: 69.34
ggttccatggtgtaatggtgagcactctggactctgaatccagcgatccgagttcaaatc
tcggtgggacct
>ChrUn.415.trna16-AsnGTT (223917-223844) Asn (GTT) 74 bp Sc: 82.24
gtctctgtggcgcaatcggttagcgcgttcggctgttaaccgaaaggttggtggttcgag
cccacccagggacg
>ChrUn.415.trna17-ValCAC (223238-223166) Val (CAC) 73 bp Sc: 86.66
gtttccgtagtgtagtggttatcacgttcgcctcacacgcgaaaggtccccggttcgaaa
ccgggcgggaaca
>ChrUn.415.trna18-GluTTC (222647-222576) Glu (TTC) 72 bp Sc: 72.33
tccctggtggtctagtggctaggattcggcgctttcaccgccgcggcccgggttcgattc
ccggtcagggaa
>ChrUn.415.trna19-HisGTG (214351-214280) His (GTG) 72 bp Sc: 64.63
gccgtgatcgtatagtggttagtactctgcgttgtggccgcagcaacctcggttcgaatc
cgagtcacggca
>ChrUn.415.trna21-GlyCCC (192783-192713) Gly (CCC) 71 bp Sc: 74.10
gcattggtggttcagtggtagaattctcgcctcccacgcaggagacccgggttcgattcc
cggccaatgca
>ChrUn.415.trna22-GlnCTG (189441-189370) Gln (CTG) 72 bp Sc: 69.34
ggttccatggtgtaatggtgagcactctggactctgaatccagcgatccgagttcaaatc
tcggtgggacct
>ChrUn.415.trna25-HisGTG (166089-166018) His (GTG) 72 bp Sc: 64.63
gccgtgatcgtatagtggttagtactctgcgttgtggccgcagcaacctcggttcgaatc
cgagtcacggca
>ChrUn.415.trna27-GlyCCC (36684-36614) Gly (CCC) 71 bp Sc: 80.05
gcattggtggttcagtggtagaattctcgcctcccacgcgggagacccgggttcgattcc
cggccaatgca
>ChrUn.415.trna28-AsnGTT (27331-27258) Asn (GTT) 74 bp Sc: 82.24
gtctctgtggcgcaatcggttagcgcgttcggctgttaaccgaaaggttggtggttcgag
cccacccagggacg
>ChrUn.415.trna29-AsnGTT (18070-17997) Asn (GTT) 74 bp Sc: 80.50
gtctctgtggcgcaatcggttagcgcgttcggctgttaaccgaaaggttggtggttcaag
cccacccagggacg
>ChrUn.851.trna1-LeuCAG (280-362) Leu (CAG) 83 bp Sc: 77.22
gtcaggatggccgagcggtctaaggcgctgcgttcaggtcgcagtctcccctggaggcgt
gggttcgaatcccactcctgaca
>ChrUn.851.trna2-GlyGCC (1652-1722) Gly (GCC) 71 bp Sc: 82.15
gcatgggtggttcagtggtagaattctcgcctgccacgcgggaggcccgggttcgattcc
cggcccatgca
>ChrUn.851.trna3-LeuCAG (9867-9949) Leu (CAG) 83 bp Sc: 77.22
gtcaggatggccgagcggtctaaggcgctgcgttcaggtcgcagtctcccctggaggcgt
gggttcgaatcccactcctgaca
>ChrUn.851.trna5-AspGTC (21571-21642) Asp (GTC) 72 bp Sc: 65.38
tcctcgttagtatagtggtgagtatccccgcctgtcacgcgggagaccggggttccattc
cccgacggggag
>ChrUn.851.trna8-ValCAC (54120-54192) Val (CAC) 73 bp Sc: 87.39
gtttccgtagtgtagtggttatcacgttcgcctcacacgcgaaaggtccccggttcgaaa
ccgggcggaaaca
>ChrUn.851.trna16-AspGTC (9273-9202) Asp (GTC) 72 bp Sc: 72.92
tcctcgttagtatagtggtgagtatccccgcctgtcacgcgggagaccggggttcgattc
cccgacggggag
>ChrUn.851.trna17-GlyTCC (8431-8360) Gly (TCC) 72 bp Sc: 73.26
gcgttggtggtatagtggtgagcatagctgccttccaagcagttgacccgggttcgattc
ccggccaacgca
>ChrUn.851.trna18-GluCTC (8058-7987) Glu (CTC) 72 bp Sc: 76.61
tccctggtggtctagtggttaggattcggcgctctcaccgccgcggcccgggttcgattc
ccggtcagggaa
>ChrUn.1018.trna7-LysCTT (110337-110265) Lys (CTT) 73 bp Sc: 80.47
gcccggctagctcagtcggtagagcatgagactcttaatctcagggtcgtgggttcgagc
cccacgttgggcg
>ChrUn.1018.trna8-ProCGG (109068-108997) Pro (CGG) 72 bp Sc: 76.52
ggctcgttggtctaggggtatgattctcgcttcgggtgcgagaggtcccgggttcaaatc
ccggacgagccc
>ChrUn.1018.trna9-LysCTT (105751-105679) Lys (CTT) 73 bp Sc: 80.47
gcccggctagctcagtcggtagagcatgagactcttaatctcagggtcgtgggttcgagc
cccacgttgggcg
>ChrUn.1018.trna11-ProTGG (102141-102070) Pro (TGG) 72 bp Sc: 76.15
ggctcgttggtctaggggtatgattctcgctttgggtgcgagaggtcccgggttcaaatc
ccggacgagccc
>ChrUn.1018.trna12-ProAGG (101286-101215) Pro (AGG) 72 bp Sc: 75.92
ggctcgttggtctaggggtatgattctcgcttagggtgcgagaggtcccgggttcaaatc
ccggacgagccc
>ChrUn.1018.trna13-LysCTT (100787-100715) Lys (CTT) 73 bp Sc: 80.47
gcccggctagctcagtcggtagagcatgagactcttaatctcagggtcgtgggttcgagc
cccacgttgggcg
>ChrUn.1018.trna14-ProTGG (99825-99754) Pro (TGG) 72 bp Sc: 76.15
ggctcgttggtctaggggtatgattctcgctttgggtgcgagaggtcccgggttcaaatc
ccggacgagccc
>ChrUn.1018.trna15-ProAGG (98969-98898) Pro (AGG) 72 bp Sc: 75.92
ggctcgttggtctaggggtatgattctcgcttagggtgcgagaggtcccgggttcaaatc
ccggacgagccc
>ChrUn.1018.trna16-LysCTT (98166-98094) Lys (CTT) 73 bp Sc: 80.47
gcccggctagctcagtcggtagagcatgagactcttaatctcagggtcgtgggttcgagc
cccacgttgggcg
>ChrUn.1018.trna17-ProTGG (96932-96861) Pro (TGG) 72 bp Sc: 76.15
ggctcgttggtctaggggtatgattctcgctttgggtgcgagaggtcccgggttcaaatc
ccggacgagccc
>ChrUn.1018.trna18-LysCTT (96427-96355) Lys (CTT) 73 bp Sc: 74.14
gcccggctagctcagtcggtagagcatgagactcttaatctcagggtcgtgggttcgagc
tccacgttgggcg
>ChrUn.1018.trna19-ProTGG (95537-95466) Pro (TGG) 72 bp Sc: 76.15
ggctcgttggtctaggggtatgattctcgctttgggtgcgagaggtcccgggttcaaatc
ccggacgagccc
>ChrUn.1018.trna20-ProAGG (94195-94124) Pro (AGG) 72 bp Sc: 75.92
ggctcgttggtctaggggtatgattctcgcttagggtgcgagaggtcccgggttcaaatc
ccggacgagccc
>ChrUn.1018.trna21-LysCTT (91818-91746) Lys (CTT) 73 bp Sc: 80.47
gcccggctagctcagtcggtagagcatgagactcttaatctcagggtcgtgggttcgagc
cccacgttgggcg
>ChrUn.1018.trna22-ProAGG (91202-91131) Pro (AGG) 72 bp Sc: 75.92
ggctcgttggtctaggggtatgattctcgcttagggtgcgagaggtcccgggttcaaatc
ccggacgagccc
>ChrUn.1018.trna23-ArgCCT (88333-88261) Arg (CCT) 73 bp Sc: 73.88
gccccagtggcctaatggataaggcactggcctcctaagccagggattgtgggttcgagt
cccacctggggta
>ChrUn.1018.trna24-LysCTT (86859-86787) Lys (CTT) 73 bp Sc: 80.47
gcccggctagctcagtcggtagagcatgagactcttaatctcagggtcgtgggttcgagc
cccacgttgggcg
>ChrUn.1050.trna7-GluCTC (83312-83383) Glu (CTC) 72 bp Sc: 76.61
tccctggtggtctagtggttaggattcggcgctctcaccgccgcggcccgggttcgattc
ccggtcagggaa
>ChrUn.1050.trna8-LeuAAG (86578-86659) Leu (AAG) 82 bp Sc: 69.84
ggtagcgtggccgagcggtctaaggcgctggattaaggctccagtctcttcgggggcgtg
ggttcgaatcccaccgctgcca
>ChrUn.1050.trna9-PheGAA (82561-82489) Phe (GAA) 73 bp Sc: 84.19
gccgaaatagctcagttgggagagcgttagactgaagatctaaaggtccctggttcgatc
ccgggtttcggca
>ChrUn.1050.trna11-LeuAAG (65125-65044) Leu (AAG) 82 bp Sc: 69.84
ggtagcgtggccgagcggtctaaggcgctggattaaggctccagtctcttcgggggcgtg
ggttcgaatcccaccgctgcca
>ChrUn.1050.trna12-GlnCTG (60523-60452) Gln (CTG) 72 bp Sc: 73.65
ggttccatggtgtaatggttagcactctggactctgaatccagcgatccgagttcaaatc
tcggtggaacct
>ChrUn.1243.trna11-ArgCCG (67969-68041) Arg (CCG) 73 bp Sc: 65.49
gacccagtggcctaatggataaggcatcagcctccggagctggggattgtgggttcgagt
cccatctgggtcg
>ChrUn.2173.trna1-IleAAT (14020-14093) Ile (AAT) 74 bp Sc: 80.66
ggccggttagctcagttggttagagcgtggtgctaataacgccaaggtcgcgggttcgat
ccccgtacgggcca
>ChrUn.2173.trna3-IleAAT (30398-30325) Ile (AAT) 74 bp Sc: 80.66
ggccggttagctcagttggttagagcgtggtgctaataacgccaaggtcgcgggttcgat
ccccgtacgggcca
>ChrUn.2173.trna6-ArgACG (14814-14742) Arg (ACG) 73 bp Sc: 68.07
gggccagtggcgcaatggataacgcgtctgactacggatcagaagattctaggttcgact
cctggctggctcg
>ChrUn.2173.trna7-ValCAC (12954-12882) Val (CAC) 73 bp Sc: 86.66
gtttccgtagtgtagtggttatcacgttcgcctcacacgcgaaaggtccccggttcgaaa
ccgggcgggaaca
>ChrUn.2173.trna8-IleAAT (12351-12278) Ile (AAT) 74 bp Sc: 80.66
ggccggttagctcagttggttagagcgtggtgctaataacgccaaggtcgcgggttcgat
ccccgtacgggcca
>ChrUn.2173.trna9-MetCAT (8892-8821) Met (CAT) 72 bp Sc: 67.60
agcagagtggcgcagcgggagcgtgctgggcccataacccagaggtcgatggatcgaaac
catcctctgcta
>ChrUn.2173.trna10-SerGCT (8297-8216) Ser (GCT) 82 bp Sc: 85.34
gacgaggtggccgagtggttaaggcgatggactgctaatccattgtgctctgcacgcgtg
ggttcgaatcccatcctcgtcg
>ChrUn.2173.trna11-SerGCT (7668-7587) Ser (GCT) 82 bp Sc: 85.34
gacgaggtggccgagtggttaaggcgatggactgctaatccattgtgctctgcacgcgtg
ggttcgaatcccatcctcgtcg
>ChrUn.2173.trna12-ArgACG (665-593) Arg (ACG) 73 bp Sc: 72.37
gggccagtggcgcaatggataacgcgtctgactacggatcagaagattccaggttcgact
cctggctggctcg
>ChrUn.2529.trna6-AspGTC (16671-16600) Asp (GTC) 72 bp Sc: 72.92
tcctcgttagtatagtggtgagtatccccgcctgtcacgcgggagaccggggttcgattc
cccgacggggag
>ChrUn.2984.trna1-AsnGTT (2776-2849) Asn (GTT) 74 bp Sc: 82.24
gtctctgtggcgcaatcggttagcgcgttcggctgttaaccgaaaggttggtggttcgag
cccacccagggacg
>ChrUn.2984.trna2-ValCAC (3450-3522) Val (CAC) 73 bp Sc: 87.16
gtttccgtagtgtagtggttatcacgttcgcctcacacgcgaaaggtccccggttcgata
ccgggcggaaaca
>ChrUn.2984.trna4-HisGTG (13087-13158) His (GTG) 72 bp Sc: 64.63
gccgtgatcgtatagtggttagtactctgcgttgtggccgcagcaacctcggttcgaatc
cgagtcacggca
>ChrUn.3726.trna1-GlnCTG (2200-2271) Gln (CTG) 72 bp Sc: 71.26
ggttccatggtgtaatggttagcactctggactctgaatccagcgatccgagttcaagtc
tcggtgggacct
>ChrUn.3726.trna6-MetCAT (9791-9720) Met (CAT) 72 bp Sc: 68.98
agcagagtggcgcagcggaagcgtgctgggcccataacccagaggtcgatggatcgaaac
catcctctgcta
>ChrUn.4111.trna2-AsnGTT (7835-7908) Asn (GTT) 74 bp Sc: 82.24
gtctctgtggcgcaatcggttagcgcgttcggctgttaaccgaaaggttggtggttcgag
cccacccagggacg
>ChrUn.4111.trna3-ValCAC (8512-8584) Val (CAC) 73 bp Sc: 87.16
gtttccgtagtgtagtggttatcacgttcgcctcacacgcgaaaggtccccggttcgata
ccgggcggaaaca
>ChrUn.4111.trna4-GluTTC (9104-9175) Glu (TTC) 72 bp Sc: 72.33
tccctggtggtctagtggctaggattcggcgctttcaccgccgcggcccgggttcgattc
ccggtcagggaa
>ChrUn.4111.trna5-AsnGTT (12727-12800) Asn (GTT) 74 bp Sc: 82.24
gtctctgtggcgcaatcggttagcgcgttcggctgttaaccgaaaggttggtggttcgag
cccacccagggacg
>ChrUn.4111.trna6-ValCAC (13403-13475) Val (CAC) 73 bp Sc: 87.16
gtttccgtagtgtagtggttatcacgttcgcctcacacgcgaaaggtccccggttcgata
ccgggcggaaaca
>ChrUn.4111.trna9-GlnCTG (11535-11464) Gln (CTG) 72 bp Sc: 69.34
ggttccatggtgtaatggtgagcactctggactctgaatccagcgatccgagttcaaatc
tcggtgggacct
>ChrUn.4111.trna10-GlyCCC (9945-9875) Gly (CCC) 71 bp Sc: 74.10
gcattggtggttcagtggtagaattctcgcctcccacgcaggagacccgggttcgattcc
cggccaatgca
>ChrUn.4111.trna11-GlnCTG (6648-6577) Gln (CTG) 72 bp Sc: 69.34
ggttccatggtgtaatggtgagcactctggactctgaatccagcgatccgagttcaaatc
tcggtgggacct
>ChrUn.4748.trna1-AsnGTT (914-987) Asn (GTT) 74 bp Sc: 78.61
gtctctgtggcgcaatcggttagcgcgttcggctgttaaccgaaaagttggtggttcgag
cccacccagggacg
>ChrUn.4748.trna2-GluTTC (1474-1545) Glu (TTC) 72 bp Sc: 76.25
tccctggtggtctagtggttaggattcggcgctttcaccgccgcggcccgggttcgattc
ccggtcagggaa
>ChrUn.4748.trna3-HisGTG (260-189) His (GTG) 72 bp Sc: 64.63
gccgtgatcgtatagtggttagtactctgcgttgtggccgcagcaacctcggttcgaatc
cgagtcacggca
>ChrUn.5294.trna1-GlyTCC (148-219) Gly (TCC) 72 bp Sc: 73.26
gcgttggtggtatagtggtgagcatagctgccttccaagcagttgacccgggttcgattc
ccggccaacgca
>ChrUn.5294.trna2-AspGTC (1109-1180) Asp (GTC) 72 bp Sc: 72.92
tcctcgttagtatagtggtgagtatccccgcctgtcacgcgggagaccggggttcgattc
cccgacggggag
>ChrUn.5430.trna2-GluTTC (9619-9690) Glu (TTC) 72 bp Sc: 76.26
tcccacatggtctagcggttaggattcctggttttcacccaggcggcccgggttcgactc
ccggtgtgggaa
>ChrUn.6078.trna1-GluTTC (5933-6004) Glu (TTC) 72 bp Sc: 76.26
tcccacatggtctagcggttaggattcctggttttcacccaggcggcccgggttcgactc
ccggtgtgggaa
>ChrUn.9381.trna1-AspGTC (2552-2623) Asp (GTC) 72 bp Sc: 72.92
tcctcgttagtatagtggtgagtatccccgcctgtcacgcgggagaccggggttcgattc
cccgacggggag
>ChrUn.9381.trna2-AlaTGC (2292-2221) Ala (TGC) 72 bp Sc: 72.71
ggggatgtagctcagtggtagagcgcatgctttgcatgtatgaggccccgggttcaatcc
ccggcatctcca
>Chr7.trna1862-LeuCAA (39365524-39365629) Leu (CAA) 106 bp Sc: 66.06
gtcaggatggccgagtggtctaaggcgccagactcaaggtgtctaccttcccctagggca
ttctggtctccgaatggaggcgtgggttcgaatcccacttctgaca
>Chr14.trna2912-SerAGA (68816764-68816845) Ser (AGA) 82 bp Sc: 88.01
gtagtcgtggccgagtggttaaggcgatggactagaaatccattggggtctccccgcgca
ggttcgaatcctgccgactacg
>Chr18.trna1343-SerAGA (32572753-32572834) Ser (AGA) 82 bp Sc: 81.17
gtagtcgtggccgagtggttaaggcgatgggctagaaatccattggggtttccccgcgca
ggttcaaatcctgccgactacg
>Chr18.trna3551-SeC(e)TCA (50346424-50346339) SeC(e) (TCA) 86 bp Sc: 75.99
gcccggatgatcctcagtggtctggggtgcaggcttcaaacctgtagctgtctagcgaca
gagtggttcaattccacctttcgggc
>Chr19.trna4073-SerAGA (48920147-48920066) Ser (AGA) 82 bp Sc: 88.50
gtagtcgtggccgagtggttaaggcgatggactagaaatccattggggtttccccgcgca
ggttcgaatcctgccgactacg
>Chr19.trna5243-SerAGA (27021667-27021586) Ser (AGA) 82 bp Sc: 88.01
gtagtcgtggccgagtggttaaggcgatggactagaaatccattggggtctccccgcgca
ggttcgaatcctgccgactacg
>Chr19.trna5851-ThrCGT (16592712-16592641) Thr (CGT) 72 bp Sc: 79.77
ggcgcggtggccaagtggtaaggcgtcggtctcgtaaaccgaagatcgcgggttcgaacc
ccgtccgtgcct
>Chr23.trna1159-SerAGA (25035788-25035869) Ser (AGA) 82 bp Sc: 88.01
gtagtcgtggccgagtggttaaggcgatggactagaaatccattggggtctccccgcgca
ggttcgaatcctgccgactacg
>Chr23.trna1160-SerAGA (25044136-25044217) Ser (AGA) 82 bp Sc: 86.36
gtagtcgtggccgagtggttaaggcgatggactagaaatccattggggtctccccgcgca
ggttcgagtcctgccgactacg
>Chr23.trna1161-SerAGA (25047626-25047707) Ser (AGA) 82 bp Sc: 88.01
gtagtcgtggccgagtggttaaggcgatggactagaaatccattggggtctccccgcgca
ggttcgaatcctgccgactacg
>Chr23.trna1164-SerAGA (25070825-25070906) Ser (AGA) 82 bp Sc: 88.01
gtagtcgtggccgagtggttaaggcgatggactagaaatccattggggtctccccgcgca
ggttcgaatcctgccgactacg
>Chr23.trna1167-LeuCAA (25096219-25096326) Leu (CAA) 108 bp Sc: 66.67
gtcaggatggccgagtggtctaaggcgccagactcaagattctatcttccctctcttggg
gcttctggtctccgaatggaggcgtgggttcgaatcccacttctgaca
>Chr23.trna1272-SerAGA (27506067-27506148) Ser (AGA) 82 bp Sc: 88.01
gtagtcgtggccgagtggttaaggcgatggactagaaatccattggggtctccccgcgca
ggttcgaatcctgccgactacg
>Chr23.trna3207-SerTGA (27497118-27497037) Ser (TGA) 82 bp Sc: 87.07
gtagtcgtggccgagtggttaaggcgatggacttgaaatccattggggtctccccgcgca
ggttcgaatcctgccggctacg
>Chr23.trna3309-LeuCAA (25098883-25098777) Leu (CAA) 107 bp Sc: 65.27
gtcaggatggccgagtggtctaaggcgccagactcaagcttctgcttcccacctttgggg
cttctggtctccgaatggaggcgtgggttcgaatcccacttctgaca
>Chr23.trna3313-LeuCAA (25081269-25081163) Leu (CAA) 107 bp Sc: 70.03
gtcaggatggccgagtggtctaaggcgccagactcaagttcctacttcccctacttgggg
tttctggtctccacttggaggcgtgggttcgaatcccacttctgaca
>Chr23.trna3314-SerAGA (25068292-25068211) Ser (AGA) 82 bp Sc: 88.01
gtagtcgtggccgagtggttaaggcgatggactagaaatccattggggtctccccgcgca
ggttcgaatcctgccgactacg
>Chr23.trna3316-SerTGA (25052244-25052163) Ser (TGA) 82 bp Sc: 88.73
gtagtcgtggccgagtggttaaggcgatggacttgaaatccattggggtttccccgcgca
ggttcgaatcctgccgactacg
>Chr25.trna3977-ThrCGT (13842729-13842658) Thr (CGT) 72 bp Sc: 80.42
ggcgcggtggccaagtggtaaggcgtcggtctcgtaaaccgaagatcacgggttcgaacc
ccgtccgtgcct
>Chr28.trna850-SerTGA (21482252-21482333) Ser (TGA) 82 bp Sc: 90.86
gcagcgatggccgagtggttaaggcgttggacttgaaatccaatggggtctccccgcgca
ggttcgaaccctgctcgctgcg
>ChrUn.197.trna15-SerGGA (362522-362603) Ser (GGA) 82 bp Sc: 84.60
gtagtcgtggccgagcggttaaggcggtggactggaaatccactggggtctccccgcgca
ggttcgaatcctgccgactacg
>ChrUn.517.trna8-SerGGA (209685-209604) Ser (GGA) 82 bp Sc: 84.60
gtagtcgtggccgagcggttaaggcggtggactggaaatccactggggtctccccgcgca
ggttcgaatcctgccgactacg
>ChrUn.1050.trna4-LeuCAA (59922-60032) Leu (CAA) 111 bp Sc: 67.66
gtcaggatggccgagtggtctaaggcgccagactcaagctcaaacaagcttcctctgata
gaggtttctggtccccgaatgggggcgtgggttcgaatcccacttctgaca
>ChrUn.1050.trna13-LeuCAA (30533-30428) Leu (CAA) 106 bp Sc: 68.07
gtcaggatggccgagtggtctaaggcgccagactcaagcgaagcttccccaccttgggga
ttctggtctccgtatggaggcgtgggttcgaatcccacttctgaca
>ChrUn.3726.trna2-SerAGA (7529-7610) Ser (AGA) 82 bp Sc: 88.50
gtagtcgtggccgagtggttaaggcgatggactagaaatccattggggtttccccgcgca
ggttcgaatcctgccgactacg
>ChrUn.3726.trna4-SerAGA (17604-17523) Ser (AGA) 82 bp Sc: 88.01
gtagtcgtggccgagtggttaaggcgatggactagaaatccattggggtctccccgcgca
ggttcgaatcctgccgactacg
>ChrUn.3726.trna5-SerAGA (13104-13023) Ser (AGA) 82 bp Sc: 88.01
gtagtcgtggccgagtggttaaggcgatggactagaaatccattggggtctccccgcgca
ggttcgaatcctgccgactacg
>ChrUn.3726.trna7-SerTGA (4470-4389) Ser (TGA) 82 bp Sc: 84.76
gtagtcgtggccgagtggttaaggcgatggacttgaaatccattgggggctccccgcgca
ggttcgaatcctgtcgactacg
>Chr14.trna636-MetCAT (14754020-14754092) Met (CAT) 73 bp Sc: 79.85
gcctcgttagcgcagtaggtagcgcgtcagtctcataatctgaaggtcgtgagttcgatcctcacacggggca
>Chr14.trna6092-MetCAT (16623810-16623738) Met (CAT) 73 bp Sc: 73.13
gcctccttagcgcagtaggcagcgcatcagtctcataatctgaaggtcctgagttcaaacctcagagggggca
>Chr18.trna4368-MetCAT (36291032-36290960) Met (CAT) 73 bp Sc: 76.99
gccttcttagcgcagtgggcagcgcgtcagtctcataatctgaaggtcctgagttcgagcctcagagagggca
>Chr23.trna1177-MetCAT (25174795-25174867) Met (CAT) 73 bp Sc: 76.58
gcctccttagcgcagtaggcagcgcgtcagtctcataatctgaaggtcctgagttcgaacctcagagggggca
>Chr23.trna1289-MetCAT (27752408-27752480) Met (CAT) 73 bp Sc: 76.99
gccttcttagcgcagtgggcagcgcgtcagtctcataatctgaaggtcctgagttcgagcctcagagagggca
>Chr23.trna3194-MetCAT (27756443-27756371) Met (CAT) 73 bp Sc: 73.48
gccttcttagcgcagtaggcagcgcgtcagtctcataatctgaaggtcctgagttcgagcctcagagagggca
>ChrUn.1050.trna5-MetCAT (65935-66007) Met (CAT) 73 bp Sc: 76.58
gcctccttagcgcagtaggcagcgcgtcagtctcataatctgaaggtcctgagttcgaacctcagagggggca
>ChrUn.1050.trna10-MetCAT (71268-71196) Met (CAT) 73 bp Sc: 76.58
gcctccttagcgcagtaggcagcgcgtcagtctcataatctgaaggtcctgagttcgaacctcagagggggca
