# Supplementary material for: Analysis of the complement and molecular evolution of tRNA genes in cow
Source: BMC Genomics. 2009 Apr 24;10:188. doi: 10.1186/1471-2164-10-188 (PMC2680898; doi:10.1186/1471-2164-10-188)
Supplement: Additional file 7 — Table S2 – Summary of BLASTn matches and number of tRNA gene matches at a 95% similarity threshold. Cow tRNA genes were blasted against the full set of tRNA genes from a respective genome. BLAST results were parsed using two different thresholds, an e-value of 0.0001 and using our comparative approach. [file 1471-2164-10-188-S7.xls]

## Sheet: TableS2
Organism	Number of tRNA genes	Matches at e-value 0.0001	Matches at 95% threshold
Cow	31868
Horse	607	589	446
Dog	897	821	493
Mouse	3279	1982	481
Rat	412	412	484
Opossum	36542	1239	463
Platypus	203757	2428	455
Human	514	504	491
Chimpanzee	466	458	494
Chicken	282	277	435
Lizard	6069	1762	445
Medaka	4704	1157	409
Stickleback	4053	3281	417
Fugu	478	476	405
Tetraodon	746	699	420
Zebrafish	25772	13470	449
Lamprey	16210	4040	412
Sea Squirt	3705	3585	155
Lancelet	6292	2085	147
Purple Sea Urchin	13842	3119	103
Honey bee	230	214	128
Total	360725	42598	7732
Total minus cow	328857
