# Supplementary material for: Analysis of the complement and molecular evolution of tRNA genes in cow
Source: BMC Genomics. 2009 Apr 24;10:188. doi: 10.1186/1471-2164-10-188 (PMC2680898; doi:10.1186/1471-2164-10-188)
Supplement: Additional file 8 — Table S3 – Summary of most abundant phylogenetic profiles and the bovine tRNA genes constituting the profile. The number of cow tRNA genes that make up the most abundant phylogenetic profiles are shown. Cow tRNA genes are grouped according to their amino acid specificity and anticodon. [file 1471-2164-10-188-S8.xls]

## Sheet: Profile makeup
Profile	Number of profiles	Cow tRNA gene family with profile	Number of profiles for each tRNA gene family
1 1 1 1 1 1 1 1 1 1 1 1 1 1 1 1 1 0 0 0 0	93	HisGTG	18
		GluTTC	12
		CysGCA	10
		ArgACG	10
		GlyCCC	8
		GluCTC	7
		TrpCCA	5
		ThrAGT	5
		LeuCAG	4
		ThrTGT	3
		ValTAC	2
		IleAAT	2
		ArgCCT	2
		AlaTGC	2
		AlaAGC	2
		ArgCCG	1
1 1 1 1 1 1 1 1 1 1 1 1 1 1 1 1 1 1 0 0 0	45	ValAAC	14
		IleAAT	13
		ValCAC	11
		ValTAC	3
		ArgCCT	3
		MetCAT	1
1 1 1 1 1 1 1 1 1 1 1 1 1 1 1 1 1 1 0 0 1	39	AspGTC	17
		ProAGG	11
		ProTGG	6
		ProCGG	5
1 1 1 1 1 1 1 1 1 1 1 1 1 1 1 1 1 0 1 0 1	34	LysCTT	16
		LeuAAG	8
		GlnCTG	6
		GlnTTG	4
1 1 1 1 1 1 1 1 1 1 1 1 1 1 1 1 1 0 1 1 0	31	AsnGTT	27
		CysGCA	4
1 1 1 1 1 1 1 1 1 1 1 1 1 1 1 1 1 1 1 0 0	22	MetCAT	13
		AlaTGC	6
		AlaCGC	3
1 1 1 1 1 1 1 1 1 1 1 1 1 1 1 1 1 0 0 0 1	21	PheGAA	11
		GlnCTG	9
		ProTGG	1
1 1 1 1 1 1 1 1 1 1 1 1 1 1 1 1 1 1 1 1 0	18	GlyGCC	9
		CysGCA	6
		AsnGTT	2
		SerGCT	1
1 1 1 1 1 1 1 1 1 1 1 0 0 0 0 1 1 0 0 0 0	18	SerAGA	13
		SerTGA	3
		SerGGA	2
1 1 1 1 1 1 1 1 1 1 1 1 1 1 1 1 1 1 1 1 1	16	SerGCT	13
		CysGCA	3
1 1 1 1 1 1 1 1 1 1 1 1 1 1 1 1 0 0 0 0 0	12	GluTTC	5
		PheGAA	3
		GlnCTG	2
		ArgTCG	1
		AlaAGC	1
1 1 1 1 1 1 1 1 1 1 1 1 1 1 1 1 1 0 0 1 0	11	GlyTCC	9
		GlyCCC	2

## Sheet: 0.95
Total number of profiles	Cow	Horse	Dog	Mouse	Rat	Human	Chimp	Chicken	Lizard	Medaka	Stickleback	Fugu	Tetraodon	Zebrafish	Lamprey	Sea Squirt	Lancelet	Sea Urchin	Honeybee
35874	1	0	0	0	0	0	0	0	0	0	0	0	0	0	0	0	0	0	0
93	1	1	1	1	1	1	1	1	1	1	1	1	1	1	1	0	0	0	0
45	1	1	1	1	1	1	1	1	1	1	1	1	1	1	1	1	0	0	0
39	1	1	1	1	1	1	1	1	1	1	1	1	1	1	1	1	0	0	1
34	1	1	1	1	1	1	1	1	1	1	1	1	1	1	1	0	1	0	1
31	1	1	1	1	1	1	1	1	1	1	1	1	1	1	1	0	1	1	0
22	1	1	1	1	1	1	1	1	1	1	1	1	1	1	1	1	1	0	0
21	1	1	1	1	1	1	1	1	1	1	1	1	1	1	1	0	0	0	1
18	1	1	1	1	1	1	1	1	1	1	1	1	1	1	1	1	1	1	0
18	1	1	1	1	1	1	1	1	1	0	0	0	0	1	1	0	0	0	0
16	1	1	1	1	1	1	1	1	1	1	1	1	1	1	1	1	1	1	1
14	1	0	1	1	1	1	1	0	0	0	0	0	0	0	0	0	0	0	0
13	1	1	1	1	1	1	1	1	1	1	1	1	1	1	0	0	0	0	0
11	1	1	1	1	1	1	1	1	1	1	1	1	1	1	1	0	0	1	0
10	1	1	1	1	1	1	1	1	1	1	1	1	1	1	1	0	1	0	0
9	1	1	1	1	1	1	1	1	1	1	1	0	1	1	1	0	0	0	1
9	1	0	0	0	0	0	0	0	0	0	0	0	0	1	0	0	0	0	0
8	1	1	1	1	1	1	1	1	1	1	1	1	1	1	1	1	0	1	0
8	1	0	1	1	1	1	1	0	0	0	0	0	0	0	0	0	0	1	0
6	1	0	1	1	1	1	1	1	1	1	1	1	1	1	1	0	0	0	0
4	1	1	1	1	1	1	1	1	1	1	0	1	1	1	1	0	0	0	0
4	1	0	1	0	1	1	0	0	0	0	0	1	1	1	0	0	0	0	0
3	1	1	1	1	1	1	1	1	1	1	1	1	1	1	1	0	1	1	1
3	1	1	1	1	1	1	1	1	1	0	1	1	1	0	0	0	0	0	0
3	1	1	1	1	1	1	1	0	1	0	0	0	0	0	0	0	0	0	0
3	1	1	1	1	1	1	1	0	0	0	0	0	0	0	0	0	0	0	0
3	1	0	1	0	0	1	1	0	0	0	0	0	0	0	0	0	0	0	0
3	1	0	0	0	0	0	1	0	0	0	0	0	0	0	0	0	0	0	0
2	1	1	1	1	1	1	1	1	1	1	0	1	1	1	1	0	1	0	0
2	1	1	1	1	1	1	1	1	1	0	1	1	0	1	1	0	0	0	1
2	1	1	1	1	1	1	1	1	0	1	1	1	1	1	1	0	0	0	0
2	1	1	1	1	1	1	1	0	0	1	1	1	1	1	1	0	0	0	0
2	1	1	1	1	1	1	1	0	0	0	0	0	0	0	1	1	0	0	0
2	1	1	1	0	0	0	1	0	0	0	0	0	0	0	0	0	0	0	0
2	1	1	1	0	0	0	0	0	0	0	0	0	1	0	0	0	0	0	0
2	1	1	0	0	0	0	0	0	0	0	0	0	0	0	0	0	0	0	0
2	1	0	1	1	1	1	1	1	1	1	1	1	1	1	0	1	1	1	0
2	1	0	1	1	1	0	1	0	1	0	0	0	0	0	0	0	0	0	0
2	1	0	0	1	1	1	1	0	1	0	1	0	0	0	0	0	0	0	0
2	1	0	0	0	1	0	0	0	0	0	0	0	0	0	0	0	0	0	0
2	1	0	0	0	0	1	1	0	0	0	0	0	0	0	0	0	0	0	0
2	1	0	0	0	0	0	0	0	0	1	0	0	0	0	0	0	0	0	0
2	1	0	0	0	0	0	0	0	0	0	1	0	0	0	0	0	0	0	0
1	1	1	1	1	1	1	1	1	1	1	1	1	1	1	1	1	1	0	1
1	1	1	1	1	1	1	1	1	1	1	1	1	1	1	0	0	1	0	1
1	1	1	1	1	1	1	1	1	1	1	1	1	0	1	1	0	0	0	0
1	1	1	1	1	1	1	1	1	1	1	1	0	1	1	1	0	1	0	1
1	1	1	1	1	1	1	1	1	1	1	1	0	1	1	1	0	1	0	0
1	1	1	1	1	1	1	1	1	1	1	1	0	1	1	1	0	0	0	0
1	1	1	1	1	1	1	1	1	1	1	0	1	1	0	0	0	1	1	0
1	1	1	1	1	1	1	1	1	1	1	0	1	0	0	0	0	1	0	0
1	1	1	1	1	1	1	1	1	1	0	1	1	1	1	1	0	0	0	0
1	1	1	1	1	1	1	1	1	1	0	1	1	0	1	0	0	0	0	0
1	1	1	1	1	1	1	1	1	1	0	0	0	1	0	1	0	0	0	0
1	1	1	1	1	1	1	1	1	1	0	0	0	1	0	0	0	0	0	0
1	1	1	1	1	1	1	1	1	1	0	0	0	0	0	0	0	0	0	0
1	1	1	1	1	1	1	1	1	0	0	0	0	0	0	0	0	0	0	0
1	1	1	1	1	1	1	1	0	1	1	1	1	1	1	0	0	1	1	0
1	1	1	1	1	1	1	1	0	1	0	1	1	1	1	1	0	0	0	0
1	1	1	1	1	1	1	1	0	1	0	1	0	0	0	0	0	0	0	0
1	1	1	1	1	1	1	1	0	0	0	0	0	0	0	0	0	0	0	1
1	1	1	1	1	1	0	0	0	0	0	1	0	1	1	0	0	0	0	0
1	1	1	1	0	0	1	1	1	1	0	0	0	0	1	1	0	0	0	0
1	1	1	1	0	0	1	1	0	0	0	1	0	1	0	0	0	0	0	0
1	1	1	0	1	1	1	1	1	1	1	1	1	1	1	1	1	0	0	0
1	1	1	0	1	1	1	1	0	0	1	0	0	0	0	0	0	0	0	0
1	1	1	0	1	0	0	0	1	1	0	0	0	0	1	0	0	0	0	0
1	1	1	0	1	0	0	0	0	1	0	1	0	0	1	1	0	0	0	0
1	1	1	0	0	0	1	1	0	0	0	0	0	0	0	0	0	0	0	0
1	1	0	1	1	1	1	1	1	1	1	1	1	1	1	1	0	1	1	0
1	1	0	1	1	1	1	1	1	1	1	1	1	1	1	0	0	0	0	0
1	1	0	1	1	1	1	1	0	1	1	1	1	1	1	1	1	0	0	0
1	1	0	1	1	1	1	1	0	1	1	1	1	1	1	0	0	1	1	0
1	1	0	1	1	1	1	1	0	1	0	1	0	0	1	0	0	0	0	0
1	1	0	1	1	1	1	1	0	1	0	0	0	0	0	0	0	0	0	0
1	1	0	1	1	1	1	1	0	0	0	1	0	0	0	0	0	0	1	0
1	1	0	1	1	1	0	0	0	0	0	0	0	0	1	0	0	0	0	0
1	1	0	1	1	0	0	0	0	1	0	0	0	0	0	0	0	0	0	0
1	1	0	1	0	1	1	1	0	0	0	0	0	0	0	0	0	0	0	0
1	1	0	1	0	0	1	1	1	0	0	0	0	0	0	0	0	0	0	0
1	1	0	1	0	0	0	1	0	0	0	0	0	0	0	0	0	0	0	0
1	1	0	1	0	0	0	0	1	0	0	0	0	0	0	0	0	0	0	0
1	1	0	1	0	0	0	0	0	0	1	0	0	0	0	0	0	0	0	0
1	1	0	1	0	0	0	0	0	0	0	0	0	0	0	0	0	0	0	0
1	1	0	0	1	0	0	0	0	1	0	1	0	0	1	1	0	0	0	0
1	1	0	0	0	0	1	1	1	0	0	0	0	0	0	0	0	0	0	0
1	1	0	0	0	0	1	1	0	0	0	1	0	0	1	0	0	0	0	0
1	1	0	0	0	0	1	1	0	0	0	0	0	0	1	0	0	0	0	0
1	1	0	0	0	0	1	0	0	0	0	0	0	0	0	0	0	0	0	0
1	1	0	0	0	0	0	0	1	0	0	0	0	0	0	0	0	0	0	0
1	1	0	0	0	0	0	0	0	0	0	0	0	1	1	0	0	0	0	0
1	1	0	0	0	0	0	0	0	0	0	0	0	1	0	0	0	0	0	0
1	1	0	0	0	0	0	0	0	0	0	0	0	0	0	0	0	0	1	0
